# Supplementary material for: YBX1 regulation of alveolar type II epithelial cells in idiopathic pulmonary fibrosis: mechanistic insights and small-molecule drug screening
Source: J Transl Med. 2025 Nov 18;23:1301. doi: 10.1186/s12967-025-07297-2 (PMC12625311; doi:10.1186/s12967-025-07297-2)
Supplement: Supplementary file 2 — Supplementary Material 2: Supplementary Table 1 [file 12967_2025_7297_MOESM2_ESM.xlsx]

## Sheet: Sheet1
Table1: Dataset information from the GEO database
Location	Accession	Platform	Type	Number
Lung	GSE213001	GPL21290	Bulk RNA-seq	62 IPF vs 41 NC
Lung	GSE199949	GPL21301	Bulk RNA-seq	26 IPF vs 16 NC
Lung	GSE24206	GPL570	Microarray	17 IPF vs 6 NC
Lung	GSE53845	GPL6480	Microarray	40 IPF vs 8 NC
AT2	GSE185691	GPL20844	Microarray	6 IPF vs 8 NC
Lung	GSE227136	GPL24676	snRNA-seq	33 IPF vs 27 NC
Lung	GSE240134	GPL21273	snRNA-seq	WT vs BLM14 vs BLM28 (n=1)
