# Supplementary material for: YBX1 regulation of alveolar type II epithelial cells in idiopathic pulmonary fibrosis: mechanistic insights and small-molecule drug screening
Source: J Transl Med. 2025 Nov 18;23:1301. doi: 10.1186/s12967-025-07297-2 (PMC12625311; doi:10.1186/s12967-025-07297-2)
Supplement: Supplementary file 4 — Supplementary Material 4: Supplementary Table 3 [file 12967_2025_7297_MOESM4_ESM.txt]

id	RiskScore
ALF009B_NC	2.26833791156859
ALF009C_NC	-2.08076872161021
ALF010A_NC	-0.636482576382961
ALF012A_NC	-2.14962639080023
ALF012B_NC	-1.85510428111769
ALF012E_NC	-2.62067465924723
ALF012F_NC	10.7233375843414
ALF013A_NC	0.410380801647236
ALF013B_NC	-2.18227126100321
ALF017A_NC	-1.07978750160596
ALF017B_NC	-0.146751035852622
ALF020A_NC	-1.45270766166847
ALF020B_NC	-1.37257131226668
ALF020C_NC	-2.9049402145844
ALF020D_NC	-3.39671042556031
ALF024A_NC	-1.63258543653632
ALF024B_NC	-2.90958881604679
ALF024C_NC	-0.0499894160699457
ALF025A_NC	-3.74614021995689
ALF025B_NC	-2.15632817547991
ALF025C_NC	-3.65149188585228
ALF025D_NC	-3.04628857661393
ALF026A_NC	-4.88384694761218
ALF026B_NC	-4.35446877298464
ALF026C_NC	-3.40365688618485
ALF026D_NC	-4.83568577517976
ALF026E_NC	-4.83200373175914
ALF030A_NC	-3.26247356734262
ALF030B_NC	-0.84716587545205
ALF030C_NC	-2.67078186644511
ALF030D_NC	-3.26226830894238
ALF034A_NC	-0.914759135953239
ALF034B_NC	-2.37850540907068
ALF044A_NC	-0.696636297785346
ALF044B_NC	-2.19837986271478
ALF049A_NC	-0.713225658338501
ALF049B_NC	-0.757066965399382
ALF050A_NC	-3.28795829715979
ALF050B_NC	-2.12883305965844
ALF050C_NC	-3.16276846654856
ALF050D_NC	-4.04469930584588
ALF001_IPF	1.30070754090623
ALF008A_IPF	1.17960362173521
ALF008B_IPF	1.17686943152315
ALF008C_IPF	0.867227383351492
ALF008D_IPF	0.691045978956163
ALF015A_IPF	1.61557747650975
ALF015B_IPF	2.35867112490859
ALF016A_IPF	0.935698592944875
ALF016B_IPF	0.621789359141159
ALF018A_IPF	1.14595748283033
ALF018B_IPF	0.983859072937758
ALF018C_IPF	0.888724071514844
ALF018D_IPF	0.945231530820843
ALF018E_IPF	1.0573690006769
ALF019A_IPF	2.27102377571011
ALF019B_IPF	1.28059658442121
ALF019C_IPF	0.885320147141123
ALF019D_IPF	1.43278273423665
ALF023A_IPF	1.21685274649894
ALF023B_IPF	1.94204139726601
ALF023C_IPF	1.86799095624888
ALF023D_IPF	1.83657532406511
ALF027A_IPF	0.730238875292358
ALF027B_IPF	1.19291641327952
ALF027C_IPF	2.24948543896213
ALF027D_IPF	2.14083509254194
ALF028A_IPF	0.181684053249833
ALF028B_IPF	1.15987966028554
ALF028C_IPF	-0.171055702532915
ALF028D_IPF	1.8857360183852
ALF029A_IPF	0.857296332769096
ALF029B_IPF	0.817687519923774
ALF029C_IPF	1.80827305979523
ALF029D_IPF	1.24313013169062
ALF032A_IPF	1.0925577815664
ALF032B_IPF	1.09935808242551
ALF032C_IPF	1.12085161347316
ALF032D_IPF	0.605134902979951
ALF035A_IPF	1.0634105648014
ALF035B_IPF	0.888768642744065
ALF035C_IPF	1.26095516329201
ALF035D_IPF	1.49384184196361
ALF037A_IPF	1.81975877999152
ALF037B_IPF	0.743780394235286
ALF038A_IPF	2.74099377595116
ALF038B_IPF	1.15605130835831
ALF039A_IPF	0.890904509867684
ALF039B_IPF	1.75555789213312
ALF040A_IPF	0.902645194120335
ALF040B_IPF	1.09361634013782
ALF041A_IPF	1.02722027755254
ALF041B_IPF	2.40952777533125
ALF043A_IPF	0.953033163184308
ALF043B_IPF	0.960585820972027
ALF043C_IPF	0.850745575927301
ALF043D_IPF	2.00239453940371
ALF045A_IPF	0.0386733614690382
ALF045B_IPF	0.735302527323146
ALF047A_IPF	2.43355121479044
ALF047B_IPF	1.30595975323167
ALF047C_IPF	1.35109438673008
ALF047D_IPF	1.91003904913166
