# Supplementary material for: YBX1 regulation of alveolar type II epithelial cells in idiopathic pulmonary fibrosis: mechanistic insights and small-molecule drug screening
Source: J Transl Med. 2025 Nov 18;23:1301. doi: 10.1186/s12967-025-07297-2 (PMC12625311; doi:10.1186/s12967-025-07297-2)
Supplement: Supplementary file 5 — Supplementary Material 5: Supplementary Table 4 [file 12967_2025_7297_MOESM5_ESM.txt]

id	B cells naive	B cells memory	Plasma cells	T cells CD8	T cells CD4 naive	T cells CD4 memory resting	T cells CD4 memory activated	T cells follicular helper	T cells regulatory (Tregs)	T cells gamma delta	NK cells resting	NK cells activated	Monocytes	Macrophages M0	Macrophages M1	Macrophages M2	Dendritic cells resting	Dendritic cells activated	Mast cells resting	Mast cells activated	Eosinophils	Neutrophils
ALF009C_NC	0.0234930119798661	0	0.00325374732400703	0.133891511864814	0	0.196003333988626	0.0200982049161064	0	0	0	0.0325219553901259	0.0169017261949196	0.103953801125559	0.046875834267862	0.0238954109827419	0.139374506039247	0.0127860854600916	0.00254404986840228	0.18174365111265	0	0.0188782271467046	0.0437849423382765
ALF010A_NC	0.0200426855361216	0	0	0.0426321874075998	0	0.236967921652358	0.000565506177854747	0	0	0	0.0211384538246633	0	0.0421929741761491	0.0686747818957139	0	0.23378514432427	0	0.0379721578964129	0.282234677164242	0	0	0.0137935099446144
ALF012A_NC	0.00240225221826128	0	0	0.108212443525231	0	0.174667896047775	0	0	0	0	0.0317428040363208	0.00996902550780763	0.0685451760809114	0.216337965472463	0	0.170934252075186	0.00855041790969545	0.0615160268352028	0.127423128439563	0	0	0.0196986118515828
ALF012B_NC	0.011858328168049	0	0	0.126030991197936	0	0.283830505939905	0.0743422083687256	0	0.01464897024603	0	0	0.0735649181151073	0.0705225982085497	0.0499293385281002	0.156609290830775	0.0661155127442802	0.00401870259786495	0.00270862512711239	0.039715470633798	0	0.00217175627368256	0.023932783020084
ALF012E_NC	0.00461922467780132	0	0	0.126337593095666	0	0.232361373028585	0.0133980730433956	0	0	0	0.0448167094993618	0.0127945847666098	0.0212406313177537	0.187015213995752	0.000876086184343515	0.140501979591914	0.00826223732223696	0.0686200443366258	0.139156249139955	0	0	0
ALF012F_NC	0.0247783982281668	0	0	0.154042139106269	0	0.174129340703515	0.000899569044238359	0	0.0810250934147827	0	0.0268663538921019	0.0356887571836599	0.114205250030484	0	0.0626878227003818	0.190673726799968	0	0.0449398537788848	0.0657753750954842	0	0	0.0242883200220642
ALF013A_NC	0.000105717267678852	0	0	0.0256119181830683	0	0.313266631745393	0.0224711055621979	0	0	0	0.0707255719960128	0	0.0829186642533267	0.102570031773208	0.0103951110660492	0.153017075892815	0	0.0995926630155734	0	0.0754822361141748	0.00687568576796453	0.0369675873625371
ALF013B_NC	0.0281622604246731	0	0.00260033173902698	0.00687177894327648	0	0.279989677878116	0.0345186911509849	0	0	0	0.0716030384549863	0	0.105655091861128	0.166203556174256	0.0300418925504358	0.12886523014088	0	0.043113340230093	0.00455036243091867	0	0.00548889272009819	0.0923358553011262
ALF017A_NC	0	0	0	0.0810941690523062	0	0.125360158793596	0.000984894042959536	0	0	0	0.026003537923339	0	0.131820319561459	0.235820867925826	0.0157094737831499	0.218173863732119	0	0.0702192887991663	0.0757271577635373	0	0.000899540409893883	0.0181867282126484
ALF017B_NC	0.00560896042773935	0	0.00115852176616715	0.0725059659253863	0	0.102438380627842	0	0	0	0	0.0389372414112448	0	0.101720466247906	0.26332333588351	0.029997253774503	0.240305797824974	0	0.017167770669988	0.0920901849608188	0	0.016989747458471	0.0177563730214505
ALF020A_NC	0	0	0.00634515888392525	0.0401403711711274	0	0.103671489916138	0	0	0	0	0.00401766903788573	0.0124568461781263	0.122587217775933	0.0836896146942318	0	0.301855368064733	0	0.0670739004174635	0.231028965171162	0	0.00872796388953162	0.0184054347997426
ALF020B_NC	0	0	0	0.0631793711631134	0	0.136850360968779	0.0418916214717046	0	0	0	0.0380039153253391	0	0.20706322289945	0.101396508426517	0.0252689035241463	0.137594295361988	0	0.00638225843803323	0.122411508458867	0	0	0.119958033962063
ALF020C_NC	0	0	0	0.040098423332173	0.00299660093767192	0.0669496726652083	0.0151883747575803	0	0	0	0.0363026686408685	0	0.125489029394374	0.162861429086803	0.0372817407317815	0.171207892519088	0	0.0252614042531914	0.023586069683662	0.0837712460200881	0.0134397264632566	0.195565721514252
ALF020D_NC	0.00315965321545215	0	0	0.054975046894434	0	0.0997338807161717	0	0	0	0	0.0685363514376845	0.0229819373090776	0.146181176662498	0.0597284648983573	0.00269652780367968	0.107635565316036	0	0.0943707166138712	0.157336932234338	0	0	0.182663746898399
ALF024A_NC	0	0	0	0.0776420053896829	0	0.12925952244608	0.00239362282240611	0	0	0	0.0207565511831531	0	0.077301172387821	0.17816508055977	0.00596039863611212	0.275981218515697	0.022869268779847	0	0.183180361047433	0	0.0113615931899965	0.015129205042001
ALF024B_NC	0.000266916305606454	0	0	0.11519812242736	0	0.092920700899383	0.0172269341527096	0	0	0	0.0465016084947217	0	0.181596715097271	0.0435354384064917	0.00712843637582067	0.196993200536874	0.000429082363483419	0	0.183282793316371	0	0	0.114920051623908
ALF024C_NC	0.00249084365728379	0	0	0.0806364574590653	0	0.130481210144249	0.00419357207389138	0	0	0	0.0160301745245592	0.000766367525773632	0.0900709566016386	0.111915188456242	0.00795406929258465	0.225511608085985	0.0236180457048089	0.00290425476423903	0.259193175034866	0	0.025943108365701	0.0182909683091138
ALF025A_NC	0.0335596167818059	0	0.00165582734703553	0.0553841814856949	0	0.115596928843586	0.00856109552327635	0	0	0	0	0.0180233708999175	0.105334064924424	0.0719990469707017	0.015151031991796	0.107492039160107	0.0271406175557541	0.0862160834415232	0.267054634773873	0	0	0.0868314603005061
ALF025B_NC	0	0	0	0.0551146732101761	0	0.188635923665524	0.00941151209826937	0	0	0	0	0.0139397671424692	0.18736767240199	0.0365951312567846	0.0423589341222175	0.177308260919793	0.00645197935442768	0	0.138165918519498	0	0	0.144650227308851
ALF025C_NC	0.0171357742351677	0	0	0.0623876083307592	0	0.118422053632027	0.00891853821201998	0	0	0	0.0162002679391498	0.0117707181271137	0.140835132511829	0.0669481177008047	0.00894888205651021	0.128897753677812	0.0354876706975176	0.0841556369314287	0.241354587296515	0	0	0.0585372586513461
ALF025D_NC	0	0	0	0.0230596100037831	0	0.163965611588586	0.0140044623500192	0	0	0	0	0.0263827546997798	0.136465158433878	0.0665023764438387	0.0596843629967843	0.274966902963576	0.016765651424088	0	0.132435262019636	0	0	0.0857678470760309
ALF026A_NC	0.000407325015275145	0	0	0.0906587162751864	0	0.155852866054029	0.0118368937539139	0	0	0	0.0264147933616178	0.0164009109259518	0.0864762539183821	0.152129735077392	0.0103299421326329	0.130850037963646	0.0120777705261625	0.0659662035946377	0.174920280212743	0	0	0.06567827118843
ALF026B_NC	0.0163119709275679	0	0	0.0556406402050051	0	0.0981101396989146	0.0138534080292552	0	0	0	0.0542148378958381	0	0.113574789659632	0.197735205009809	0.0411211128216719	0.0883654125617729	0.00533587464295837	0.0623986222130594	0.0890810849867969	0	0	0.164256901347719
ALF026C_NC	0	0	0	0.059348053382216	0	0.111051989380431	0	0.00093603978586642	0.000172550005881974	0	0.0022342131295077	0.022026376540751	0.0958487528460666	0.245829637460835	0.0149657004956998	0.224713946194279	0.00578533737432515	0.0238318032105449	0.163201181048653	0	0	0.0300544191449432
ALF026D_NC	0.0104889309448357	0	0.0228473113533692	0.0172595048642137	0	0.148906665048	0.0115053750795526	0	0	0	0.00758940565176527	0.0184571190276501	0.186258238678372	0.105098935860653	0.0576720746186712	0.0812360807264087	0.0537976378604897	0.0372820994770459	0.16623951642954	0	0	0.0753611043794325
ALF026E_NC	0.0135093246858926	0	0	0.0260333361137267	0	0.104360420368995	0.00772399280393266	0	0	0	0.0087011772886727	0.0232155323354745	0.151072858204064	0.219140248487449	0.0403795390640046	0.108512733441135	0.0165464154819993	0.0431486135918654	0.129608355569475	0	0	0.108047452563313
ALF030A_NC	0	0	0.00439685609455636	0.0480040630165661	0	0.158187410970579	0	0	0	0	0.0498845560353412	0.00217902341727778	0.100844264421425	0.0812726226463973	0.00171586919693993	0.237813308092159	0	0.0157667826772592	0.246207511537011	0	0	0.0537277318944881
ALF030B_NC	0.0127065169829559	0	0.0146019708155356	0.00105867060185363	0.0189004962326934	0.210451431633265	0	0	0	0	0.117917704104256	0	0.118307898086175	0.0122605708127955	0.0020686124066432	0.0879527672924572	0.00175535503352157	0.0109784903106406	0.138598191401753	0	0	0.252441324285454
ALF030C_NC	0	0	0	0.0393372159609858	0	0.117614176522923	0	0	0	0	0.0444937958732425	0.000309420684594738	0.0148915739728527	0.174155287831602	0.00562213141987738	0.309211412934145	0	0.0153875296956068	0.220038602962983	0	0	0.058938852141186
ALF030D_NC	0.013974256942145	0	0.0189455452595239	0.0651985637209192	0.0239977433608259	0.166465459407911	0	0	0	0	0.0968785991336449	0	0.107223482107085	0.0250341691656951	0.025071747388222	0.141869819373561	0.00562568246782017	0.00115359465665218	0.130273118358308	0	0	0.178288218657687
ALF034A_NC	0.0295291362440262	0	0.00574593739113751	0.0139771197082734	0	0.248844765935902	0	0	0	0	0	0.00624114181563255	0.0539091753591305	0.0448449330417802	0	0.194495873765352	0.00109921971613708	0.0204246558687577	0.342465740382221	0	0.0203667433248241	0.018055557446826
ALF034B_NC	0.0173989241665493	0	0	0	0	0.148874918517281	0.00690960310013949	0	0	0	0.0371229657854906	0	0.157318470273615	0.128370471972655	0	0.0931051354559374	0	0.0203465513480792	0.0951603425187911	0	0	0.295392616861462
ALF044A_NC	0	0	0	0	0	0.238748185517747	0	0	0	0	0.0285650485269473	0.00768221749325832	0.163127207456957	0.0687304153735436	0.000978181823433452	0.234916772877026	0	0.0906590725531925	0.142596778303295	0	0	0.0239961200746004
ALF044B_NC	0.00794709943343244	0	0	0.00430203335921732	0	0.240842257860973	0	0	0.00170708116881893	0	0	0.0286923385363881	0.137469821730724	0.129841312383488	0.0793960344737983	0.183872372200018	0.0211414661136596	0	0.124457525165171	0	0	0.0403306575743116
ALF049A_NC	0.0409683922564754	0	0.00567094269301709	0.0236683688574219	0	0.21865012300207	0.0331898072381406	0	0	0	0.0425219685098165	0	0.0387377241818853	0.067414131375305	0.10918791343008	0.189786110641893	0.0154076909613864	0	0.142869084821296	0	0.0401205017994136	0.0318072402317997
ALF049B_NC	0.00118526673509814	0	0.0187668039137032	0.0243595409971225	0	0.266941700950423	0.0116972415531337	0	0	0	0.0142855520446318	0.00412278167016587	0.0435388215360367	0.120069619565689	0.0687087496885238	0.218865113862214	0.00895947300793541	0	0.139526861224223	0	0.0305647580258285	0.028407715225271
ALF050A_NC	0	0	0	0.0613080438566611	0	0.165348168605877	0.00818953884873451	0	0	0	0.0423777940679429	0	0.217016930198994	0.0392313737386568	0	0.150703322194535	0	0.0520158190520283	0.160146858042625	0	0.013697693843993	0.089964457549952
ALF050B_NC	0	0	0.00271360629475732	0.0510230278485729	0	0.11970165726117	0.0216631615580814	0	0	0	0.0268510502807055	0	0.319326894290934	0	0	0.119229704109869	0	0.0616032580312789	0.131456265714203	0	0	0.146431374610428
ALF050C_NC	0.0262092683928667	0	0	0.0712318125331918	0	0.157651854770667	0.0168702110934331	0	0	0	0.0336696358109186	0	0.204022918677176	0.0318732930222048	0	0.123763716656594	0	0.0287832248084667	0.210563314963431	0	0.00998773518282201	0.0853730140882288
ALF050D_NC	0.00936649605762071	0	0	0.0541167150346531	0	0.123079501873051	0.0286153966263795	0	0	0	0.0478954120407519	0	0.291622377358428	0.0436848184782511	0	0.137968776261162	0	0.046407368082526	0.0910574874539755	0	0.0112682651769258	0.114917385556275
ALF001_IPF	0.0358106181134589	0	0.245618677174348	0.045023175938662	0	0.154031421134301	0.0154073777547028	0	0.0378430614452911	0.0347465150724088	0	0	0.0169610949972211	0.00506580237613593	0.00421931706126843	0.176909497716062	0.00690100406612898	0.0223036299664313	0.149991377443834	0	0	0.049167429739746
ALF008A_IPF	0.0570656047525375	0.0231278459373245	0.119209828226111	0.0602645784921139	0	0.227874318784947	0.0279748812938481	0.0104127370329957	0.00745019704965847	0.0194824366705809	0	0.00919027695465949	0.0412269785369254	0.0888977835720459	0.0330574644719647	0.101448849812746	0	0.00107277514449186	0.167173241131788	0	0	0.00507020213526133
ALF008B_IPF	0.0352781461875931	0	0.0303928294702301	0.0404747748206779	0	0.198934469902688	0.0383474783007286	0	0	0.0057962963583186	0	0.0168416144307603	0.0385562466422415	0.108965283773606	0.0637312888761822	0.175686297266844	0.0057637343040648	0	0.225974640182254	0	0	0.0152568994838104
ALF008C_IPF	0.0292486175122976	0	0.0248732138457468	0.0061488174280836	0	0.214694598436367	0.046892822900869	0	0	0	0.00671177203682061	0.000727503718230932	0.0399932038631493	0.120406663117729	0.058189632339828	0.197228270381312	0.00407556415973487	0	0.236413669517942	0	0	0.0143956507418895
ALF008D_IPF	0.00517219599733023	0	0.0225889989320354	0.0430661569233236	0	0.132689326781639	0.0560978254302879	0	0	0.0073537205118767	0.011547432823935	0	0.0195846846431981	0.173726290602524	0.0524632191971041	0.189933854668879	0	0	0.26107841276577	0	0	0.0246978807220976
ALF015A_IPF	0.0140533205801164	0	0.034558616491353	0.0178785024605933	0	0.135230286888717	0.0402158611036697	0	0	0	0.0143868888543348	0	0.0713720510511797	0.179158276370412	0.0277045480923721	0.271213063383786	0.00768087408746428	0.0231326234224714	0.15179542888004	0	0.0037902934957308	0.00782936483775892
ALF015B_IPF	0.035630097896751	0	0.0755484321080961	0.118366136455996	0	0.133580664543663	0.0111228993148626	0	0	0	0	7.03292382929658e-05	0.0106749557440592	0.0539232264424819	0.00585893673228702	0.175221249041393	0.0229194668961237	0.0246459723907383	0.261801321667669	0	0.0504981614420187	0.0201381500855681
ALF016A_IPF	0.00719993967002639	0	0.0805729281570662	0.05691302601789	0	0.33078697396851	0.0118338141606264	0	0	0	0	0.00476307827303915	0.0122607726393622	0	0	0.235796893123891	0	0.0513647468632046	0.194121522501415	0	0	0.0143863046249685
ALF016B_IPF	0.012234966732944	0	0.0212910772572574	0.0346360896338532	0	0.294902709412793	0.0166154998063179	0	0	0	0.021831340626768	0	0.024668398407299	0.0952816270326061	0.068004763807082	0.230021816306844	0.0234777965777976	0	0.133123888957941	0	0	0.0239100254404971
ALF018A_IPF	0.00856339537186077	0	0.00709114293232807	0.105244268405965	0	0.298406658508078	0.0515224779135694	0	0	0	0.0147212416980618	0	0.0304371358757333	0.0111343596414041	0.0813781086213812	0.174445663010017	0.0223768188825273	0	0.177121181976635	0	0	0.0175575471624392
ALF018B_IPF	0.0220322686615837	0	0	0.068989199226828	0	0.281383660299853	0.0419038358608079	0	0	0	0	0	0.0397126245291165	0.0223987523184873	0.03922488808004	0.149474158717458	0.0518495024550673	0	0.275688655159134	0	0	0.00734245469162396
ALF018C_IPF	0.116485301697456	0	0.0621983787504694	0.0471285027128167	0	0.220420756915151	0	0	0.0201093082862704	0	0	0	0.033162901254485	0	0.036074110772055	0.180907910904609	0.0124258549686504	0	0.264183066030872	0	0	0.00690390770716514
ALF018D_IPF	0.00877659696700231	0	0.127971432400831	0.0654291667618447	0	0.209749018624354	0.0286225419374378	0	0	0	0	0	0.0139266830984072	0	0.0165527201654081	0.188742688606083	0.0297334130545197	0.00810772189473592	0.273897615485095	0	0.0116968732804781	0.0167935277238039
ALF018E_IPF	0.011356217724524	0	0.118702927040822	0.0233077188210624	0	0.273001720535277	0.00197571093768475	0.0161238255281938	0	0	0.00195738872850946	0	0.00120272838335313	0	0.0155260501270607	0.201888552818117	0.0189557780355723	0.0194833441306941	0.289244457265866	0	0.000855800713008987	0.0064177792102537
ALF019A_IPF	0.0187004839712208	0	0.0135630215363401	0.103140072396204	0	0.297113384789316	0.0431224987637532	0	0	0	0.017219641585209	0	0.0348731882702546	0.0218006693805903	0.0372398649693015	0.136268229442035	0	0.0561547645918286	0.183677455374029	0	0.00149310566501481	0.0356336192649033
ALF019B_IPF	0.0114348239709769	0.0139911768662727	0.101306931212577	0.0830615670488951	0	0.218888070369917	0.0383832031981962	0	0	0	0	0	0.0248107897975439	0.0547215141875677	0.0132724147681905	0.181579810180873	0.0389845322674116	0.0185914379863596	0.182329058380376	0	0	0.0186446697648431
ALF019C_IPF	0.0207166185742904	0.010385770565747	0.0572333434500635	0.0737035437023272	0	0.192442497953152	0.00551729469488082	0	0	0	0	0.00782536535300248	0	0.203782598144361	0.0267139097874994	0.144765078903242	0.00389138590775	0.0125449278608073	0.240477665102877	0	0	0
ALF019D_IPF	0.00786194217302752	0.0337716759433989	0.104787604390298	0.0951647616323353	0	0.181273750542559	0.0581668726403014	0	0	0	0	0	0.00647342061582638	0.069494506535719	0.0099200348392258	0.170327928762521	0.0321865670858221	0.00451431874249645	0.204053730684187	0	0	0.0220028854122813
ALF023A_IPF	0	0	0.00464978861266394	0.0441908045718246	0	0.16727862261983	0.0311742026388084	0	0	0	0.0296384595908134	0.00681936440493921	0.0445111934944972	0.0563334243968801	0.040107741511715	0.213944460993965	0	0.0614271946455709	0.265528510126428	0	0	0.0343962323920642
ALF023B_IPF	0	0	0.0928031038206352	0.030965077120266	0	0.14498352104111	0	0.000150062459072594	0	0	0	0.0153856181322321	0.0272109292740543	0.0644629213241722	0.0100093578280157	0.176116959246638	0.00386638031500363	0.0166655615513943	0.398303789370553	0	0	0.019076718516854
ALF023C_IPF	0.0129225896197392	0	0.0264066924412768	0.0493093870238767	0	0.15609512163901	0.0508869772854235	0	0	0	0.0449117465073933	0	0.0342331345391377	0.0828062736108371	0.0247179011823489	0.215827379608778	0	0.0172345083376053	0.252256315126455	0	0.00323748875590124	0.029154484322217
ALF023D_IPF	0.00910733265073583	0	0.111364368935965	0.0440694913212466	0	0.12258497479702	0.00930760925342833	0	0	0	0.00212354276774963	0	0.0297514553868192	0	0.0110852100087657	0.151188637227119	0	0.00499306728903039	0.475970373963274	0	0	0.0284539363988461
ALF027A_IPF	0.00655452087919787	0	0.0591001707798335	0.124764664097994	0	0.248431649140092	0.00214770258681356	0	0	0	0	0.000589720769380354	0.0666398309822843	0.0582737391688871	0.0220171348768781	0.226364235437472	0.00871516893409245	0.00829891278761037	0.158432349876582	0	0	0.00967019968288174
ALF027B_IPF	0.0501983800302556	0	0.0963889761548921	0.0385004476866381	0	0.226298727549718	0	0	0	0.0272164686023681	0	0.00773226141423827	0	0.0441723592912638	0.0215529175552437	0.177218684477833	0.0758618267311547	0	0.233845852515644	0	0.00101309799074959	0
ALF027C_IPF	0.0335589844437403	0	0.0433246587945436	0.0906996428610597	0	0.230621078598592	0	0	0	0	0.025037496478064	0	0.0598511552303567	0.13238696735318	0.0180317364849358	0.223983758484923	0.0194877871148183	0.00456508822685299	0.0916912512192262	0	0	0.0267603947097079
ALF027D_IPF	0.0193942564012741	0	0.0926103718955634	0.079749379622229	0	0.203606731576842	0.00609959046280456	0	0	0	0	0.00824528541326241	0.00956068810416178	0.0740926569514653	0.000722998121439827	0.22133241730273	0.0979588894717557	0.0406256245860648	0.139427979856502	0	0	0.00657313023390545
ALF028A_IPF	0.00410844855388352	0	0	0.0891794178915072	0	0.274370579392497	0.00507889973306422	0	0	0	0.0193693218816101	0	0.029118094313929	0.102927377406327	0.111815070740671	0.17089486788812	0.039864296088396	0	0.138771282692224	0	0.0040627387088451	0.010439604708926
ALF028B_IPF	0.000651666957089633	0	0	0.0608790706477175	0	0.17174697660477	0.0412192411355808	0	0	0	0.0486531637823879	0	0.0579503065357168	0.203594527882651	0.063523983172502	0.181716215373936	0.0371439611289157	0	0.0919437253673158	0	0	0.0409771614114174
ALF028C_IPF	0	0	0.116416360586742	0.0528604146338484	0	0.108514328489309	5.48572033891554e-05	0	0	0	0	0.00748107448031171	0.0266583421341579	0.0973527831475074	0	0.22594970109231	0.0254211084963426	0.0198342123199429	0.270146765463425	0	0	0.0493100519527133
ALF028D_IPF	0	0	0.130344042440885	0.0463391739892295	0	0.165799532621332	0.00409122306706132	0	0	0	0.0148439320020114	0	0.000428045062703767	0.044459372218873	0.00234443542288548	0.227434883266267	0.0537900122498092	0.0149853049142055	0.273330859667246	0	0	0.0218091830774912
ALF029A_IPF	0.0281691597266491	0	0.0248250356153293	0.0376329037296257	0	0.306978737069293	0.056612590742803	0	0	0	0.0485184974776802	0	0.0276793470956893	0.0542171615021986	0.105881707430855	0.175514032894596	0.00374956755439377	0	0.112304708705037	0	0.0135341711566004	0.00438237929925074
ALF029B_IPF	0	0.0125480719050311	0.250139720875167	0.0409592698654332	0	0.116838345029916	0.00524042065069831	0.0107851389049356	0.00774864858579841	0.01201589554083	0	0.0183241461628198	0.0245622189953325	0.041797937695635	0.0159713950954024	0.133455390248654	0	0.00347697598143551	0.273374571657409	0	0.00458278832408014	0.0281790644814211
ALF029C_IPF	0.00562856203282499	0	0.0130493632685371	0.0597259814237192	0	0.231186244344338	0.0591269551799707	0	0	0	0.0613410418465266	0	0.0950604525001256	0.0657974080091316	0.0359031206016249	0.148948189802962	0	0.059157739515975	0.118635286423354	0	0.0026517991815529	0.0437878558693578
ALF029D_IPF	0.0107033922286513	0	0.0998032814778745	0.0334720816529485	0	0.229879700555998	0.0501496036874361	0	0	0	0.00387773565570228	0	0.0186967263609112	0.147389712290187	0.0293419416151476	0.180858497819178	0.0246353859325558	0.00229543418498537	0.159257006087695	0	0	0.00963950045072894
ALF032A_IPF	0.00210988895706737	0.0185688723179301	0.0699642920886577	0.077116100587991	0	0.189175560132613	0.00567643577640598	0.00194972852448871	0	0	0	0.00131120952181739	0.0274675313861746	0.0908830937494609	0.0217480458340629	0.262927247990628	0.0186542125202518	0	0.187184670949263	0	0	0.0252631096631876
ALF032B_IPF	0.0069726259080902	0	0.0145496785352556	0.0515766796867359	0	0.19412979464427	0.0302589046451084	0	0	0.00236433900012856	0.0147748941434239	0	0.0449896171574768	0.103900837351843	0.0349278287087258	0.233198780770987	0.0237207539308623	0.0107989589736034	0.192174442005775	0	0	0.0416618645377136
ALF032C_IPF	0.0740688559944729	0	0.0490670105677438	0.0676474239792599	0	0.158140413136844	0.0141784481921185	0	0.00525394623753757	0.0147126916832702	0	0	0	0.274287542225144	0.0196548590533483	0.160395273031646	0.0529076374457867	0	0.0896601284421424	0	0.00603193610734764	0.0139938339033383
ALF032D_IPF	0.0477470017561206	0	0.0861080262312474	0.07082210591907	0	0.250890894670681	0.00730329186547469	0	0	0	0.000663601668173513	0	0	0.17961916585699	0.0165183596022627	0.13022897536825	0.0492129050422541	0	0.133344428031801	0	0	0.0275412439876754
ALF035A_IPF	0.0122390323840644	0	0.0135160957740457	0.0479936420179698	0	0.188504022685505	0	0	0.0202695991657641	0	0	0.00635475126109601	0.0961764396175884	0.0786016817334509	0.0155199013354877	0.200816793824994	0.0162224197544388	0.0212931718817034	0.180655286917907	0	0.0748837940793418	0.0269533675666433
ALF035B_IPF	0.00438725404903399	0	0.0360855777566228	0.0490224729346125	0	0.121078801466426	0	0	0.0178607488153651	0	0	0.0237031535661833	0.0727576347938636	0.114182159604518	0	0.268398315146022	0.0282795901843649	0.0162046620014517	0.183549855255731	0	0.0478128988458436	0.016676875579962
ALF035C_IPF	0	0	0	0.0732463042074788	0	0.148971420099757	0.0102268449098054	0	0	0	0.0211606349774528	0.0204181808096168	0.0640021599866514	0.107539445059277	5.27679140954716e-05	0.276918497856529	0	0.105052366519074	0.170568834788819	0	0	0.0018425428714432
ALF035D_IPF	0.0864875983873004	0	0.0892512053564264	0.0313944257932492	0	0.217022906723347	0	0	0.000117378946067377	0.00963412213953159	0	0.028391598891572	0.0289695466067796	0.0329351972601601	0.0232532256213139	0.118615348171366	0.0234046661842092	0.0155881439488821	0.159828672106554	0	0.096736983777042	0.0383689800861985
ALF037A_IPF	0.0767459680339394	0	0.0593867857051635	0.0460809325640272	0	0.169551135323236	0	0	0	0	0	0.0311800574303742	0.0302529493621417	0.207562381761782	0.00474289920991075	0.153700594688382	0.0288732681298906	0.00307850209108455	0.138809482397321	0	0.0243907323330768	0.0256443109696711
ALF037B_IPF	0	0	0.0230135528942361	0.0165383803539252	0	0.188805478099149	0.0152456987270559	0	0	0	0.00900883928927595	0	0.0467155487801858	0.284902287790124	0	0.164838133530737	0.00386784182248355	0.0278058849656582	0.141536884895461	0.0040300210065074	0.0462657503179908	0.0274256975272107
ALF038A_IPF	0.00923171842192083	0	0	0.0551089553429152	0	0.358427590528882	0.041931508434468	0	0	0.0304856163328578	0	0	0.0280283818812738	0	0.0597324297416933	0.197466483622637	0.0153444910729791	0.0106338501109787	0.117602661694237	0.0298301137559474	0	0.04617619905921
ALF038B_IPF	0.00791989867140901	0	0.0246915321053572	0.0889126885678419	0	0.235220161622712	0.0334696909642296	0	0	0.00252506906864732	0	0	0.0119460503711589	0.058705888641319	0.0430524942258708	0.0989667074793855	0.0185813271232889	0	0.335448330133758	0	0	0.0405601610250227
ALF039A_IPF	0.0313483277412667	0	0.050813560342413	0.0542157643322106	0	0.281599442371691	0.038808646357697	0	0	0	0.0255178474212036	0.0354859159962183	0.0613319142356802	0	0.0791829854771177	0.160652476254065	0.00881324670440784	0.0174692427889755	0.13466820309201	0	0	0.0200924268850435
ALF039B_IPF	0.00473073290099985	0	0.104441299412667	0.0625201808689624	0	0.251436921201398	0.0284524695498616	0	0	0.024383195170117	0	0	0.00680806785760441	0	0.0352119719325512	0.164634441278646	0.0081381770949614	0.00118680795507274	0.130427792046443	0.0565251837071817	0	0.121102759023534
ALF040A_IPF	0.00811601582161408	0	0.120830493247278	0.048842745713606	0	0.250930043387737	0.0188056483706598	0	0	0	0	0	0.0553000126801511	0.0350040207992378	0.0121058797487707	0.180627885534226	0.0126135503607225	0.00568860173682933	0.142980663389946	0	0.0285999382403368	0.0795545009688858
ALF040B_IPF	0.00638876992235458	0	0.164419835490658	0.0362251945012695	0	0.0994922709381326	0.000334126337572832	0.0177263458815945	0	0.00449848196237598	0	0.000482321933445699	0	0.365604326686977	0	0.0813309807276599	0.04688933989623	0.0287185076583811	0.119692565272468	0	0	0.0281969327908793
ALF041A_IPF	0.0272623024684369	0	0.0115993646214927	0.040445966323072	0	0.254216551715446	0.00532341226809753	0	0	0	0.0215129664754017	0	0.0235891699043565	0.0688408060442288	0.0695256672344412	0.15948717487902	0.00831164197183341	0.0462449440915232	0.237116039126194	0	0.0154053740825059	0.01111861879395
ALF041B_IPF	0.099398617763616	0	0.0127312577764879	0	0	0.25306063978695	0.0198662351561016	0	0	0.0499689351454347	0	0	0.0167969839135287	0.0573257079504718	0.000145686198384373	0.153630440780405	0	0.0467327625907425	0.159707352377201	0.0165320988003491	0	0.114103281760327
ALF043A_IPF	0.0352714127908478	0	0	0.114275260098483	0	0.244064422553268	0	0.0263541269992681	0	0.0329566677191892	0	0.00180528203104644	0.0232721897139165	0.151325634853647	0.046454006929424	0.182964029667139	0.00790323365773779	0.00275886540046051	0.11777409330107	0.00145318790755574	0	0.0113675863769469
ALF043B_IPF	0.0557711704027	0	0.0173585191518307	0.0535636514952733	0	0.0469279815292056	0	0.0506926512236148	0.0433530485727594	0.026057597882419	0	0.0111705150821867	0	0.331258692651238	0.000667952280322423	0.159595355138405	0.0161198555986709	0.0377050374735146	0.0976650468643823	0.0351964787349051	0	0.0168964459185721
ALF043C_IPF	0.0167274518481183	0	0	0.137643894027895	0	0.307134419094331	0.0430065727502103	0	0	0	0.0521759162950237	0.00550513904893041	0.0337757274162492	0	0.0466010107246854	0.132131239702729	0.0145599956818972	0.00344464104535167	0.174850961501254	0	0	0.0324430308633236
ALF043D_IPF	0.00577088688222745	0	0.0082854871176549	0.134657298809291	0	0.131407167214262	0.0754326369866119	0	0	0	0	0.0114615011233281	0.0348648843029591	0.069972887692921	0.0284047707363324	0.294297464811861	0.0163154372087399	0.00379367870207118	0.172438311053783	0	0.00142296603671619	0.0114746213212414
ALF045A_IPF	0.0356311875921813	0	0.0159427784954424	0.0262838979423165	0	0.256801637638554	0.0411091567363221	0	0	0	0.0288238010627109	0	0.0150445964920124	0.117605559324648	0.0867171514450427	0.201266931045055	0.0125833435065019	0	0.131798516866748	0	0	0.0303914418524652
ALF045B_IPF	0.0130595232804402	0.0180886670122582	0.165014038890083	0.000441969532702534	0	0.234655356688133	0.0371697569684217	0	0	0.0389073190731606	0	0	0.00591890084023314	0.000941111032331423	0.0239470494518639	0.150070106229813	0.0617513178693866	0.00270439188466733	0.184592369585282	0	0	0.0627381216612231
ALF047A_IPF	0	0	0.0669960385911181	0.151362367879172	0	0.200535646486216	0.060225445439768	0	0	0	0.00275097167636172	0	0.042236134597598	0.0429807229930019	0.0574768752648522	0.184986533217725	0.0106189629854709	0	0.176315658833087	0	0	0.00351464203562878
ALF047B_IPF	0.00419672171439103	0.00410159319532011	0.147477995852823	0.146613784428565	0	0.164283462594187	0.0414292317390324	0.0103449844918714	0	0.0430831360699138	0	0	0.0127440587416667	0.0300525423592576	0.0247862461639137	0.121444513564836	0.0297070054137639	0	0.203763983410034	0	0	0.015970740260425
ALF047C_IPF	0	0	0.0473873536438708	0.135648998961113	0	0.239173414922012	0.0924765437211999	0	0	0.0225610803717349	0.00346387393682039	0	0.0537333730766012	0.0140697911153641	0.0525130620020944	0.106720046013389	0.0148149926884186	0.00203882974358601	0.172489823865261	0	0.00553591270146996	0.0373729032370635
ALF047D_IPF	0.00472761497061066	0	0.145912625691238	0.108749849914966	0	0.163282437679426	0.0617601463796808	0.00127831827472887	0	0.0341174246927408	0	0	0	0	0.00848975781375799	0.141424415528833	0.0116747600882552	0.0154035655780516	0.297030388865513	0	0	0.00614869452219812
