# Supplementary material for: YBX1 regulation of alveolar type II epithelial cells in idiopathic pulmonary fibrosis: mechanistic insights and small-molecule drug screening
Source: J Transl Med. 2025 Nov 18;23:1301. doi: 10.1186/s12967-025-07297-2 (PMC12625311; doi:10.1186/s12967-025-07297-2)
Supplement: Supplementary file 6 — Supplementary Material 6: Supplementary Table 5 [file 12967_2025_7297_MOESM6_ESM.xlsx]

## Sheet: 1.DEGs
Tag	lfc	pvalue	FDR
BAK1	-0.0396694	0.273599	1
BAX	-0.00145318	0.829304	1
BCL2	0.0658212	0.0535774	1
C3	0.115219	4.26e-05	0.00144794
CASP3	0.0987646	1.69e-06	6.1e-05
CASP6	-0.0346733	0.114903	1
CASP7	-0.0363962	0.185542	1
CASP8	-0.077902	0.0210255	0.483586
CASP9	0.0226832	0.693483	1
CCL2	0.293589	0.00262795	0.0762104
CCL20	-0.362437	0.340421	1
CCL3	0.15599	0.0402174	0.844565
CCL4	0.0887919	0.112595	1
CCL5	0.196635	8.94e-05	0.00286023
CCL7	1.04558	0.00104654	0.0324427
CCL8	-0.250187	0.256277	1
CCR2	-0.634453	2.6e-07	1.04e-05
CCR5	-0.0706236	0.573731	1
COL1A1	0.564575	3.87e-15	1.9e-13
COL3A1	0.45711	1.12e-14	5.39e-13
COL5A1	0.476341	3.52e-13	1.65e-11
CX3CL1	0.127645	0.0644015	1
CX3CR1	-1.28028	1.2e-09	5.27e-08
CXCL10	-0.111813	0.644436	1
CXCL11	-0.307544	0.0804068	1
CXCL12	0.528275	6.04e-17	3.14e-15
CXCL8	0.470426	4.39e-05	0.00144794
CXCL9	0.187235	0.103725	1
CXCR3	-0.0427974	0.826679	1
CXCR4	0.200024	5.28e-07	2.01e-05
FADD	-0.168475	2.56e-11	1.15e-09
FAS	0.142902	6.07e-07	2.25e-05
HAS2	0.96039	3.11e-09	1.31e-07
IL10	0.408519	0.0137978	0.352059
IL6	0.451006	0.0225735	0.496616
IRF7	-0.122859	0.00327322	0.0916501
IRF9	-0.196442	0.00380765	0.102807
MCL1	0.103105	3.51e-07	1.37e-05
MMP2	0.31175	8.99e-17	4.58e-15
MMP9	0.218314	0.135617	1
PDGFRA	0.00876972	0.986562	1
PDGFRB	0.152202	1.28e-09	5.49e-08
SOCS1	0.0774	0.0135407	0.352059
SOCS3	0.186569	0.00251355	0.0754064
STAT1	-0.0406072	0.320343	1
TGFB1	0.0165423	0.483502	1
TGFB3	0.766192	1.99e-16	9.93e-15
TIMP1	0.0623907	0.0157189	0.377255
TNF	-0.803825	2.36e-06	8.28e-05
TNFRSF10B	0.221398	1.33e-12	6.12e-11
TP53	-0.00472487	0.895477	1
VCAN	0.260247	7.74e-08	3.17e-06

## Sheet: 2.immune cell
Immune cell	NC(Mean±std)	IPF(Mean±std)	T-test(P-value)
B cells naive	NC(9.4e-3±0.01)	IPF(0.02±0.03)	0.0022
B cells memory	NC(0.0e+0±0.0e+0)	IPF(2.2e-3±6.4e-3)	0.01
Plasma cells	NC(2.7e-3±5.8e-3)	IPF(0.06±0.06)	1.9e-11
T cells CD8	NC(0.06±0.04)	IPF(0.06±0.04)	0.35
T cells CD4 naive	NC(1.1e-3±4.8e-3)	IPF(0.0e+0±0.0e+0)	0.14
T cells CD4 memory resting	NC(0.17±0.06)	IPF(0.21±0.06)	0.0015
T cells CD4 memory activated	NC(0.01±0.01)	IPF(0.03±0.02)	0.00035
T cells follicular helper	NC(2.3e-5±1.5e-4)	IPF(2.4e-3±7.9e-3)	0.02
T cells regulatory (Tregs)	NC(2.4e-3±0.01)	IPF(2.6e-3±8.3e-3)	0.95
T cells gamma delta	NC(0.0e+0±0.0e+0)	IPF(7.1e-3±0.01)	6.9e-05
NK cells resting	NC(0.03±0.03)	IPF(9.1e-3±0.02)	6.9e-06
NK cells activated	NC(9.6e-3±0.01)	IPF(4.5e-3±8.4e-3)	0.05
Monocytes	NC(0.12±0.07)	IPF(0.03±0.02)	2.7e-11
Macrophages M0	NC(0.11±0.07)	IPF(0.09±0.08)	0.21
Macrophages M1	NC(0.02±0.03)	IPF(0.03±0.03)	0.36
Macrophages M2	NC(0.17±0.06)	IPF(0.18±0.04)	0.43
Dendritic cells resting	NC(7.8e-3±0.01)	IPF(0.02±0.02)	0.00025
Dendritic cells activated	NC(0.04±0.03)	IPF(0.01±0.02)	0.00059
Mast cells resting	NC(0.15±0.07)	IPF(0.19±0.07)	0.0047
Mast cells activated	NC(4.0e-3±0.02)	IPF(2.3e-3±9.3e-3)	0.58
Eosinophils	NC(5.9e-3±9.8e-3)	IPF(7.2e-3±0.02)	0.66
Neutrophils	NC(0.08±0.07)	IPF(0.03±0.02)	2.5e-05

## Sheet: 3.Gene - immune cell 
var1	var2	r_cut	p_val_cut
LSM6	Plasma cells	-0.541164	5.58935e-06
LSM6	Macrophages M1	0.500668	3.41042e-05
YBX1	Macrophages M0	0.48275	7.07515e-05
YBX1	Plasma cells	-0.482388	7.17711e-05
LSM6	T cells CD4 memory activated	0.47746	8.70915e-05
CFH	Dendritic cells activated	-0.43937	0.000353266
LSM6	NK cells resting	0.438964	0.000358277
ISY1	Monocytes	0.429031	0.000502643
ISY1	Plasma cells	-0.422378	0.000626993
LSM6	Monocytes	0.400398	0.00126135
CFH	Macrophages M1	0.344992	0.00603189
YBX1	Dendritic cells activated	-0.344132	0.00616743
CFH	Monocytes	0.311178	0.0138238
YBX1	Monocytes	0.306486	0.0154022
TIA1	Monocytes	-0.301867	0.0171047
LSM6	T cells CD4 memory resting	0.300194	0.01776
YBX1	Macrophages M1	0.299696	0.0179589
ISY1	T cells CD4 memory activated	0.29377	0.0204784
YBX1	NK cells resting	0.286199	0.0241288
TIA1	Neutrophils	-0.275192	0.0304069
PCBP1	Plasma cells	0.267613	0.0354814
LSM6	NK cells activated	-0.265965	0.0366731
LSM6	T cells follicular helper	-0.262837	0.0390265
PCBP1	T cells follicular helper	0.258302	0.0426606
ISY1	T cells CD4 memory resting	0.250337	0.0497149
ISY1	Macrophages M1	0.250098	0.0499407
ISY1	T cells CD8	0.249481	0.0505269
TIA1	B cells naive	0.248746	0.0512326
PCBP1	T cells CD8	-0.239264	0.0610786
ISY1	Dendritic cells resting	-0.238937	0.0614427
ISY1	NK cells resting	0.234041	0.0671221
LSM6	T cells CD8	0.218302	0.088277
POLR2C	B cells naive	-0.217677	0.0892144
POLR2C	Macrophages M2	0.213797	0.0952093
PCBP1	NK cells activated	0.211395	0.0990759
TIA1	T cells CD4 memory resting	0.210445	0.100638
TIA1	Macrophages M2	-0.203243	0.113112
YBX1	T cells gamma delta	-0.202795	0.113926
TIA1	Dendritic cells activated	-0.201665	0.115999
LSM6	Mast cells resting	-0.199365	0.120304
CFH	T cells CD4 memory activated	0.198173	0.122583
PCBP1	T cells regulatory (Tregs)	0.191537	0.135879
PCBP1	Mast cells resting	0.180398	0.160589
PCBP1	B cells naive	0.179637	0.162391
PCBP1	Monocytes	-0.177274	0.168081
TIA1	NK cells resting	-0.173311	0.177948
POLR2C	T cells CD4 memory activated	-0.170688	0.184706
ISY1	T cells follicular helper	-0.169918	0.186723
PCBP1	NK cells resting	-0.169378	0.188151
PCBP1	T cells CD4 memory activated	-0.169227	0.18855
PCBP1	Eosinophils	-0.165382	0.198939
POLR2C	T cells CD4 memory resting	-0.16517	0.199521
YBX1	Macrophages M2	0.163487	0.204205
YBX1	T cells follicular helper	-0.161984	0.208453
TIA1	T cells follicular helper	0.157569	0.22129
POLR2C	Macrophages M0	0.15754	0.221374
POLR2C	T cells CD8	-0.153687	0.233023
LSM6	T cells regulatory (Tregs)	-0.153593	0.233312
PCBP1	Dendritic cells resting	-0.152737	0.235959
CFH	Plasma cells	-0.150927	0.241625
LSM6	B cells naive	-0.147361	0.253055
CFH	Neutrophils	-0.143897	0.264505
ISY1	Dendritic cells activated	0.140734	0.275261
CFH	Dendritic cells resting	-0.138487	0.283074
LSM6	T cells gamma delta	-0.137436	0.286778
TIA1	NK cells activated	0.135324	0.294322
POLR2C	Dendritic cells activated	-0.135265	0.294533
LSM6	Macrophages M0	-0.130109	0.313493
CFH	Macrophages M2	0.124983	0.3331
LSM6	Dendritic cells resting	-0.124467	0.335114
PCBP1	T cells gamma delta	0.123287	0.339753
ISY1	B cells memory	-0.12104	0.348695
POLR2C	Plasma cells	0.119473	0.355014
TIA1	Dendritic cells resting	0.118659	0.358326
TIA1	Plasma cells	0.117204	0.364293
POLR2C	Mast cells activated	-0.113073	0.381557
POLR2C	T cells follicular helper	-0.11052	0.39247
POLR2C	Macrophages M1	-0.10753	0.405478
YBX1	Dendritic cells resting	0.105447	0.414689
PCBP1	Mast cells activated	-0.104876	0.417234
POLR2C	Dendritic cells resting	0.103989	0.421206
TIA1	Mast cells resting	0.102616	0.427395
TIA1	Mast cells activated	-0.100334	0.437802
CFH	NK cells activated	-0.0942107	0.466404
ISY1	B cells naive	0.0934668	0.469947
YBX1	Mast cells activated	-0.0926936	0.473645
ISY1	Macrophages M0	-0.092233	0.475855
CFH	T cells gamma delta	0.0914709	0.479523
PCBP1	Macrophages M2	-0.0903756	0.484823
PCBP1	Dendritic cells activated	-0.0895352	0.488909
PCBP1	B cells memory	0.0886611	0.493178
ISY1	T cells regulatory (Tregs)	-0.0863126	0.504746
CFH	Macrophages M0	0.0855731	0.508416
POLR2C	Monocytes	0.0853273	0.50964
YBX1	Mast cells resting	-0.0836198	0.518178
YBX1	T cells CD8	0.0769705	0.5521
ISY1	Neutrophils	-0.0706623	0.585234
CFH	T cells CD8	0.0697314	0.590199
LSM6	B cells memory	-0.0695537	0.591149
PCBP1	Neutrophils	-0.0693064	0.592472
PCBP1	Macrophages M0	-0.0657775	0.611494
POLR2C	T cells regulatory (Tregs)	0.0638302	0.622101
YBX1	Eosinophils	-0.0610284	0.637499
CFH	Eosinophils	-0.0603919	0.641019
PCBP1	T cells CD4 memory resting	0.0600237	0.643059
ISY1	Eosinophils	-0.056687	0.66166
PCBP1	Macrophages M1	0.0558061	0.666606
CFH	T cells follicular helper	0.0537964	0.677942
POLR2C	Neutrophils	-0.051171	0.692858
TIA1	Macrophages M1	0.049495	0.702441
ISY1	Mast cells resting	-0.0493824	0.703087
LSM6	Dendritic cells activated	-0.0477775	0.71231
LSM6	Neutrophils	0.0425076	0.74288
POLR2C	B cells memory	0.0412615	0.750168
POLR2C	T cells gamma delta	0.0395843	0.760013
CFH	Mast cells resting	0.0393609	0.761327
TIA1	Macrophages M0	-0.0380283	0.76918
YBX1	B cells naive	-0.0365003	0.778213
TIA1	T cells CD8	-0.0362872	0.779475
LSM6	Macrophages M2	0.0352799	0.785449
CFH	B cells naive	0.0341997	0.791868
CFH	T cells CD4 memory resting	-0.0325111	0.801931
CFH	NK cells resting	0.0318106	0.806115
TIA1	T cells gamma delta	0.0316064	0.807335
TIA1	Eosinophils	-0.0290002	0.822954
TIA1	T cells regulatory (Tregs)	-0.0288116	0.824087
ISY1	Mast cells activated	0.0267036	0.836774
CFH	B cells memory	-0.0250083	0.847007
ISY1	Macrophages M2	0.0236713	0.855096
YBX1	NK cells activated	-0.0235279	0.855965
LSM6	Eosinophils	0.021892	0.865883
TIA1	B cells memory	0.0212681	0.869671
ISY1	NK cells activated	-0.0203172	0.875451
ISY1	T cells gamma delta	-0.0198983	0.877999
TIA1	T cells CD4 memory activated	-0.0182193	0.888225
POLR2C	NK cells activated	-0.0181323	0.888755
LSM6	Mast cells activated	0.0175731	0.892165
YBX1	T cells CD4 memory resting	0.0141046	0.913358
YBX1	B cells memory	0.0130789	0.919636
POLR2C	Mast cells resting	-0.00755468	0.953529
YBX1	T cells CD4 memory activated	-0.00625932	0.96149
POLR2C	Eosinophils	0.00606294	0.962698
POLR2C	NK cells resting	0.00430989	0.973479
YBX1	Neutrophils	0.00392917	0.975821
YBX1	T cells regulatory (Tregs)	0.00304203	0.981279
CFH	T cells regulatory (Tregs)	0.00193181	0.988111
CFH	Mast cells activated	0.000638154	0.996072

## Sheet: 4.RiskScore - immune cell 
var1	var2	r_cut	p_val_cut
RiskScore	Eosinophils	-0.00804537	0.936035
RiskScore	T cells regulatory (Tregs)	0.0882124	0.377971
RiskScore	Mast cells activated	0.119896	0.230023
RiskScore	Macrophages M1	0.129026	0.196202
RiskScore	B cells memory	0.150134	0.132032
RiskScore	T cells follicular helper	0.157746	0.113318
RiskScore	Macrophages M2	0.169832	0.0879145
RiskScore	T cells CD8	0.177581	0.0741648
RiskScore	NK cells activated	-0.178675	0.0723703
RiskScore	Dendritic cells activated	-0.181599	0.0677486
RiskScore	Mast cells resting	0.188831	0.0573366
RiskScore	Dendritic cells resting	0.204869	0.0388721
RiskScore	B cells naive	0.219921	0.026352
RiskScore	Macrophages M0	-0.263361	0.00748579
RiskScore	T cells CD4 memory activated	0.278217	0.00463516
RiskScore	T cells CD4 memory resting	0.284765	0.00372146
RiskScore	T cells gamma delta	0.370992	0.000123744
RiskScore	NK cells resting	-0.425139	8.4291e-06
RiskScore	Neutrophils	-0.444758	2.82333e-06
RiskScore	Plasma cells	0.580999	1.53469e-10
RiskScore	Monocytes	-0.607008	1.35121e-11
