# Supplementary material for: YBX1 regulation of alveolar type II epithelial cells in idiopathic pulmonary fibrosis: mechanistic insights and small-molecule drug screening
Source: J Transl Med. 2025 Nov 18;23:1301. doi: 10.1186/s12967-025-07297-2 (PMC12625311; doi:10.1186/s12967-025-07297-2)
Supplement: Supplementary file 8 — Supplementary Material 8: Supplementary Table 7 [file 12967_2025_7297_MOESM8_ESM.xlsx]

## Sheet: Sheet1
Sample_ID	DATABASE_ID	GENERIC_NAME	Binding_Affinity
2176	DB12513	Omaveloxolone	-16.24
1036	DB01220	Rifaximin	-16.2
2171	DB12480	Betulinic Acid	-15.65
1018	DB01201	Rifapentine	-15.29
499	DB00646	Nystatin	-15.03
1016	DB01199	Tubocurarine	-14.87
533	DB00681	Amphotericin B	-14.8
871	DB01045	Rifampin	-14.47
1576	DB08871	Eribulin	-14.42
2190	DB12674	Lurbinectedin	-14.38
1354	DB05109	Trabectedin	-14.37
1137	DB01395	Drospirenone	-14.33
1629	DB08973	Fluclorolone acetonide	-14.21
1110	DB01336	Metocurine	-14.11
2168	DB12471	Ibrexafungerp	-14.11
259	DB00390	Digoxin	-14.04
2313	DB13751	Glycyrrhizic acid	-13.97
1138	DB01396	Digitoxin	-13.85
715	DB00877	Sirolimus	-13.79
2039	DB11630	Temoporfin	-13.79
1320	DB04845	Ixabepilone	-13.69
945	DB01126	Dutasteride	-13.63
2289	DB13345	Dihydroergocristine	-13.58
183	DB00309	Vindesine	-13.53
1072	DB01260	Desonide	-13.45
970	DB01152	Candicidin	-13.43
1514	DB06786	Halcinonide	-13.43
1143	DB01406	Danazol	-13.41
2076	DB11753	Rifamycin	-13.41
116	DB00240	Alclometasone	-13.39
578	DB00728	Rocuronium	-13.38
2004	DB11363	Alectinib	-13.36
1070	DB01256	Retapamulin	-13.31
58	DB00180	Flunisolide	-13.29
1017	DB01200	Bromocriptine	-13.26
1377	DB05812	Abiraterone	-13.25
676	DB00834	Mifepristone	-13.24
1708	DB09124	Medrogestone	-13.19
460	DB00603	Medroxyprogesterone acetate	-13.14
732	DB00896	Rimexolone	-13.13
453	DB00596	Ulobetasol	-13.12
85	DB00207	Azithromycin	-13.11
1483	DB06718	Stanozolol	-13.11
791	DB00959	Methylprednisolone	-13.08
1574	DB08867	Ulipristal	-13.08
2215	DB12952	Methylprednisone	-13.07
545	DB00693	Fluorescein	-13.06
448	DB00591	Fluocinolone acetonide	-13.04
1445	DB06595	Midostaurin	-13.04
2326	DB13867	Fluticasone	-12.97
900	DB01078	Deslanoside	-12.96
1002	DB01185	Fluoxymesterone	-12.96
928	DB01108	Trilostane	-12.95
2478	DB14583	Segesterone acetate	-12.94
289	DB00421	Spironolactone	-12.93
1113	DB01339	Vecuronium	-12.92
178	DB00304	Desogestrel	-12.9
1979	DB11274	Dihydro-alpha-ergocryptine	-12.89
821	DB00990	Exemestane	-12.88
686	DB00846	Flurandrenolide	-12.86
1426	DB06287	Temsirolimus	-12.86
1569	DB08834	Tauroursodeoxycholic acid	-12.86
611	DB00762	Irinotecan	-12.85
1628	DB08971	Fluocortolone	-12.85
1666	DB09070	Tibolone	-12.84
372	DB00511	Acetyldigitoxin	-12.8
668	DB00826	Natamycin	-12.8
1185	DB01590	Everolimus	-12.76
2007	DB11431	Moxidectin	-12.76
428	DB00570	Vinblastine	-12.75
1049	DB01234	Dexamethasone	-12.74
1314	DB04839	Cyproterone acetate	-12.72
197	DB00324	Fluorometholone	-12.69
548	DB00696	Ergotamine	-12.69
1353	DB05087	Ganaxolone	-12.69
88	DB00210	Adapalene	-12.67
129	DB00253	Medrysone	-12.67
193	DB00320	Dihydroergotamine	-12.67
311	DB00443	Betamethasone	-12.67
1690	DB09095	Difluocortolone	-12.67
168	DB00294	Etonogestrel	-12.64
1980	DB11275	Epicriptine	-12.64
2646	DB19378	Megestrol	-12.64
2360	DB13981	Nomegestrol acetate	-12.63
1291	DB04575	Quinestrol	-12.62
238	DB00367	Levonorgestrel	-12.6
2500	DB14703	Dexamethasone metasulfobenzoate	-12.6
2201	DB12825	Lefamulin	-12.58
1475	DB06710	Methyltestosterone	-12.57
2123	DB12026	Voxilaprevir	-12.57
567	DB00717	Norethisterone	-12.56
730	DB00894	Testolactone	-12.56
2036	DB11619	Gestrinone	-12.56
1436	DB06412	Oxymetholone	-12.54
2533	DB15114	Vamorolone	-12.54
1818	DB09378	Fluprednisolone	-12.51
2490	DB14649	Dexamethasone acetate	-12.51
1111	DB01337	Pancuronium	-12.5
1112	DB01338	Pipecuronium	-12.5
1824	DB09388	Rose bengal I-131	-12.5
679	DB00838	Clocortolone	-12.47
1598	DB08906	Fluticasone furoate	-12.47
2590	DB16098	Atogepant	-12.47
1222	DB01708	Prasterone	-12.45
1707	DB09123	Dienogest	-12.43
209	DB00337	Pimecrolimus	-12.41
459	DB00602	Ivermectin	-12.41
1242	DB02789	Pregnenolone	-12.41
2479	DB00873	Loteprednol	-12.41
703	DB00864	Tacrolimus	-12.4
2097	DB11859	Brexanolone	-12.4
914	DB01092	Ouabain	-12.37
2074	DB11750	Clobetasol	-12.35
476	DB00621	Oxandrolone	-12.34
490	DB00635	Prednisone	-12.34
552	DB00700	Eplerenone	-12.33
699	DB00860	Prednisolone	-12.33
2042	DB11636	Nomegestrol	-12.33
479	DB00624	Testosterone	-12.32
1428	DB06290	Simeprevir	-12.29
1564	DB08823	Spinosad	-12.29
1813	DB09371	Norethynodrel	-12.29
1038	DB01222	Budesonide	-12.28
265	DB00396	Progesterone	-12.27
590	DB00741	Hydrocortisone	-12.27
2240	DB13158	Clobetasone	-12.27
2496	DB14669	Betamethasone phosphate	-12.26
248	DB00378	Dydrogesterone	-12.25
1281	DB04348	Taurocholic acid	-12.23
2058	DB11691	Naldemedine	-12.22
2465	DB14539	Hydrocortisone acetate	-12.22
1240	DB02703	Fusidic acid	-12.2
1641	DB09027	Ledipasvir	-12.2
2548	DB15465	Benzhydrocodone	-12.2
2468	DB14542	Hydrocortisone phosphate	-12.18
100	DB00223	Diflorasone	-12.16
405	DB00547	Desoximetasone	-12.11
1506	DB06777	Chenodeoxycholic acid	-12.1
1688	DB09093	Chlortetracycline	-12.1
1825	DB09389	Norgestrel	-12.09
808	DB00977	Ethinylestradiol	-12.08
2170	DB12474	Lynestrenol	-12.08
516	DB00663	Flumethasone	-12.07
2166	DB12457	Rimegepant	-12.05
1032	DB01216	Finasteride	-12.03
1478	DB06713	Norelgestromin	-12.03
1597	DB08905	Formestane	-12.03
1095	DB01301	Rolitetracycline	-12.02
1238	DB02659	Cholic Acid	-12.02
764	DB00931	Metacycline	-12.01
1262	DB03619	Deoxycholic acid	-12
1272	DB04038	Ergosterol	-11.98
1508	DB06780	Desoxycorticosterone acetate	-11.98
2494	DB14657	Paramethasone acetate	-11.98
789	DB00957	Norgestimate	-11.97
2347	DB13953	Estradiol benzoate	-11.97
2484	DB14632	Prednisolone tebutate	-11.97
452	DB00595	Oxytetracycline	-11.96
2553	DB15490	Zuranolone	-11.96
756	DB00921	Buprenorphine	-11.94
1821	DB09383	Meprednisone	-11.94
2164	DB12434	Steviolbioside	-11.94
223	DB00351	Megestrol acetate	-11.93
2140	DB12235	Estetrol	-11.93
2037	DB11622	Dehydrocholic acid	-11.92
2540	DB15328	Ubrogepant	-11.92
2131	DB12130	Lorlatinib	-11.9
2573	DB15690	Fluoroestradiol F-18	-11.9
873	DB01047	Fluocinonide	-11.89
1181	DB01586	Ursodeoxycholic acid	-11.89
130	DB00254	Doxycycline	-11.88
1637	DB09015	Canrenoic acid	-11.87
1284	DB04540	Cholesterol	-11.85
1146	DB01410	Ciclesonide	-11.83
368	DB00504	Levallorphan	-11.82
2632	DB18737	Procinonide	-11.82
473	DB00618	Demeclocycline	-11.81
2572	DB15688	Zavegepant	-11.81
445	DB00588	Fluticasone propionate	-11.8
2331	DB13879	Glecaprevir	-11.8
1044	DB01229	Paclitaxel	-11.79
2341	DB13943	Testosterone cypionate	-11.79
608	DB00759	Tetracycline	-11.76
1579	DB08874	Fidaxomicin	-11.76
468	DB00611	Butorphanol	-11.75
629	DB00783	Estradiol	-11.74
400	DB00541	Vincristine	-11.73
1378	DB05990	Obeticholic acid	-11.73
1779	DB09297	Paritaprevir	-11.72
508	DB00655	Estrone	-11.71
181	DB00307	Bexarotene	-11.7
2101	DB11921	Deflazacort	-11.7
1289	DB04573	Estriol	-11.67
959	DB01141	Micafungin	-11.65
2633	DB18738	Ciprocinonide	-11.64
2034	DB11613	Velpatasvir	-11.63
1027	DB01211	Clarithromycin	-11.62
1686	DB09091	Tixocortol	-11.61
994	DB01177	Idarubicin	-11.6
2467	DB14541	Hydrocortisone cypionate	-11.6
162	DB00288	Amcinonide	-11.59
2483	DB14631	Prednisolone phosphate	-11.59
2489	DB14646	Prednisone acetate	-11.59
2492	DB14655	Drostanolone propionate	-11.59
302	DB00434	Cyproheptadine	-11.58
2153	DB12329	Eravacycline	-11.58
233	DB00361	Vinorelbine	-11.57
2466	DB14540	Hydrocortisone butyrate	-11.57
539	DB00687	Fludrocortisone	-11.56
1009	DB01192	Oxymorphone	-11.54
815	DB00984	Nandrolone phenpropionate	-11.53
1127	DB01369	Quinupristin	-11.53
2174	DB12499	Clascoterone	-11.53
2455	DB14512	Mometasone furoate	-11.52
2488	DB14644	Methylprednisolone hemisuccinate	-11.52
1415	DB06230	Nalmefene	-11.51
1973	DB11260	Diacetyl benzoyl lathyrol	-11.51
1120	DB01357	Mestranol	-11.48
1525	DB06800	Methylnaltrexone	-11.48
2015	DB11574	Elbasvir	-11.48
1532	DB06810	Plicamycin	-11.47
2558	DB15566	Prednisolone acetate	-11.47
475	DB00620	Triamcinolone	-11.45
200	DB00327	Hydromorphone	-11.44
555	DB00704	Naltrexone	-11.44
694	DB00854	Levorphanol	-11.44
169	DB00295	Morphine	-11.43
373	DB00512	Vancomycin	-11.43
1440	DB06448	Lonafarnib	-11.43
2550	DB15477	Alloin	-11.39
2346	DB13952	Estradiol acetate	-11.38
684	DB00844	Nalbuphine	-11.35
1290	DB04574	Estrone sulfate	-11.34
665	DB00823	Ethynodiol diacetate	-11.33
1131	DB01380	Cortisone acetate	-11.33
2035	DB11614	Rupatadine	-11.31
1517	DB06789	Hydroxyprogesterone caproate	-11.3
2348	DB13954	Estradiol cypionate	-11.29
2261	DB13246	Quinupramine	-11.26
807	DB00976	Telithromycin	-11.25
1346	DB05013	Ingenol mebutate	-11.25
1567	DB08827	Lomitapide	-11.25
847	DB01017	Minocycline	-11.23
2060	DB11697	Pacritinib	-11.2
2344	DB13947	Testosterone enantate benzilic acid hydrazone	-11.17
2471	DB14545	Hydrocortisone succinate	-11.16
1063	DB01248	Docetaxel	-11.15
2498	DB14677	Gestonorone caproate	-11.15
788	DB00956	Hydrocodone	-11.13
926	DB01106	Levocabastine	-11.13
1152	DB01420	Testosterone propionate	-11.13
2470	DB14544	Hydrocortisone valerate	-11.12
2342	DB13944	Testosterone enanthate	-11.11
1503	DB06772	Cabazitaxel	-11.09
710	DB00872	Conivaptan	-11.07
2044	DB11638	Artenimol	-11.06
361	DB00497	Oxycodone	-11.04
2033	DB11611	Lifitegrast	-11.03
418	DB00560	Tigecycline	-11.01
191	DB00318	Codeine	-10.99
2018	DB11581	Venetoclax	-10.99
2469	DB14543	Hydrocortisone probutate	-10.99
2606	DB16625	Prasterone enantate	-10.99
2016	DB11575	Grazoprevir	-10.98
2181	DB12543	Samidorphan	-10.98
1595	DB08901	Ponatinib	-10.97
546	DB00694	Daunorubicin	-10.95
780	DB00947	Fulvestrant	-10.95
2165	DB12455	Omadacycline	-10.95
616	DB00769	Hydrocortamate	-10.93
1388	DB06148	Mianserin	-10.92
569	DB00719	Azatadine	-10.91
843	DB01013	Clobetasol propionate	-10.91
1736	DB09158	Trypan blue free acid	-10.91
1260	DB03614	Mecobalamin	-10.9
77	DB00199	Erythromycin	-10.88
2046	DB11641	Vinflunine	-10.86
2544	DB15442	Trilaciclib	-10.85
797	DB00966	Telmisartan	-10.79
801	DB00970	Dactinomycin	-10.78
1946	DB11182	Rose bengal	-10.78
1978	DB11273	Dihydroergocornine	-10.78
322	DB00455	Loratadine	-10.77
1310	DB04834	Rapacuronium	-10.77
755	DB00920	Ketotifen	-10.76
2616	DB16826	Repotrectinib	-10.76
247	DB00377	Palonosetron	-10.75
1182	DB01587	Ketazolam	-10.75
2524	DB14989	Umbralisib	-10.74
798	DB00967	Desloratadine	-10.72
1408	DB06212	Tolvaptan	-10.72
1670	DB09074	Olaparib	-10.72
2487	DB14643	Methylprednisolone aceponate	-10.72
859	DB01030	Topotecan	-10.7
2124	DB12035	Sarecycline	-10.7
564	DB00714	Apomorphine	-10.69
375	DB00514	Dextromethorphan	-10.68
1370	DB05467	Palovarotene	-10.67
1411	DB06216	Asenapine	-10.66
2568	DB15673	Lenacapavir	-10.64
75	DB00197	Troglitazone	-10.63
1393	DB06153	Pizotifen	-10.63
662	DB00820	Tadalafil	-10.62
1386	DB06145	Spiramycin	-10.62
1772	DB09280	Lumacaftor	-10.62
78	DB00200	Hydroxocobalamin	-10.6
1168	DB01551	Dihydrocodeine	-10.58
10	DB00115	Cyanocobalamin	-10.57
255	DB00385	Valrubicin	-10.57
1225	DB01764	Dalfopristin	-10.54
2085	DB11799	Bictegravir	-10.54
1746	DB09209	Pholcodine	-10.53
2295	DB13520	Metergoline	-10.53
1155	DB01426	Ajmaline	-10.52
1775	DB09291	Rolapitant	-10.52
2542	DB15401	Danicopan	-10.52
827	DB00997	Doxorubicin	-10.5
2350	DB13956	Estradiol valerate	-10.5
2637	DB19353	Benzgalantamine	-10.5
949	DB01130	Prednicarbate	-10.49
313	DB00445	Epirubicin	-10.48
1000	DB01183	Naloxone	-10.48
1531	DB06809	Plerixafor	-10.48
936	DB01117	Atovaquone	-10.45
1642	DB09030	Vorapaxar	-10.44
241	DB00370	Mirtazapine	-10.43
1878	DB09534	Ecamsule	-10.43
1186	DB01591	Solifenacin	-10.42
2221	DB13063	Parthenolide	-10.42
1025	DB01209	Dezocine	-10.41
1397	DB06176	Romidepsin	-10.41
1134	DB01392	Yohimbine	-10.4
407	DB00549	Zafirlukast	-10.37
600	DB00751	Epinastine	-10.37
2559	DB15568	Adagrasib	-10.35
263	DB00394	Beclomethasone dipropionate	-10.34
1509	DB06781	Difluprednate	-10.33
2246	DB13179	Troleandomycin	-10.3
132	DB00256	Lymecycline	-10.29
1293	DB04703	Hesperidin	-10.29
1435	DB06410	Doxercalciferol	-10.27
1635	DB08995	Diosmin	-10.27
2284	DB13292	Pimethixene	-10.26
39	DB00153	Ergocalciferol	-10.24
1209	DB01619	Phenindamine	-10.24
1250	DB03147	Flavin adenine dinucleotide	-10.24
2536	DB15233	Avapritinib	-10.23
526	DB00674	Galantamine	-10.22
2082	DB11791	Capmatinib	-10.21
893	DB01070	Dihydrotachysterol	-10.19
551	DB00699	Nicergoline	-10.18
2122	DB12020	Tecovirimat	-10.17
1974	DB11262	Bisoctrizole	-10.16
1328	DB04868	Nilotinib	-10.15
1164	DB01452	Diamorphine	-10.14
1232	DB02300	Calcipotriol	-10.14
1555	DB08804	Nandrolone decanoate	-10.14
1603	DB08911	Trametinib	-10.13
2534	DB15133	Tepotinib	-10.13
711	DB14596	Loteprednol etabonate	-10.12
1305	DB04824	Phenolphthalein	-10.12
2510	DB14766	Etrasimod	-10.12
2628	DB17992	Lotilaner	-10.11
765	DB00932	Tipranavir	-10.09
1013	DB01196	Estramustine	-10.09
1336	DB04911	Oritavancin	-10.09
620	DB00773	Etoposide	-10.08
2579	DB15822	Pralsetinib	-10.08
1455	DB06663	Pasireotide	-10.07
2078	DB11760	Talazoparib	-10.07
2343	DB13946	Testosterone undecanoate	-10.07
1151	DB01419	Antrafenine	-10.06
1608	DB08930	Dolutegravir	-10.05
2096	DB11855	Revefenacin	-10.05
535	DB00683	Midazolam	-10.04
881	DB01058	Praziquantel	-10.04
1462	DB06697	Artemether	-10.04
25	DB00136	Calcitriol	-10.03
713	DB00875	Flupentixol	-10.02
733	DB00897	Triazolam	-10.02
2497	DB14674	Estramustine phosphate	-10.02
1752	DB09219	Bisoxatin	-10.01
858	DB01029	Irbesartan	-10
1160	DB01436	Alfacalcidol	-9.996
2113	DB11986	Entrectinib	-9.993
312	DB00444	Teniposide	-9.986
49	DB00169	Cholecalciferol	-9.984
34	DB00146	Calcifediol	-9.983
1351	DB05039	Indacaterol	-9.971
2327	DB13872	Lormetazepam	-9.965
1767	DB09274	Artesunate	-9.963
1066	DB01251	Gliquidone	-9.945
495	DB00641	Simvastatin	-9.903
273	DB00404	Alprazolam	-9.895
2555	DB15534	Colchiceine	-9.895
1518	DB06791	Lanreotide	-9.878
142	DB00266	Dicoumarol	-9.872
1815	DB09374	Indocyanine green acid form	-9.872
2226	DB13114	Amitriptylinoxide	-9.857
2525	DB15011	Avacopan	-9.841
1644	DB09034	Suvorexant	-9.827
446	DB00589	Lisuride	-9.797
2038	DB11629	Laropiprant	-9.791
803	DB00972	Azelastine	-9.789
1273	DB04115	Berberine	-9.788
447	DB00590	Doxazosin	-9.779
422	DB00564	Carbamazepine	-9.772
2108	DB11952	Duvelisib	-9.756
474	DB00619	Imatinib	-9.746
1592	DB08896	Regorafenib	-9.744
685	DB00845	Clofazimine	-9.739
1300	DB04816	Dantron	-9.739
334	DB00470	Dronabinol	-9.733
1482	DB06717	Fosaprepitant	-9.729
1432	DB06401	Bazedoxifene	-9.723
1742	DB09183	Dasabuvir	-9.721
276	DB00408	Loxapine	-9.715
2210	DB12924	Ozenoxacin	-9.714
1400	DB06202	Lasofoxifene	-9.708
1067	DB01253	Ergometrine	-9.703
2063	DB11703	Acalabrutinib	-9.696
522	DB00670	Pirenzepine	-9.693
2517	DB14895	Vibegron	-9.689
2477	DB14575	Eslicarbazepine	-9.687
1473	DB06708	Lumefantrine	-9.686
623	DB00776	Oxcarbazepine	-9.683
2099	DB11901	Apalutamide	-9.682
1558	DB08815	Lurasidone	-9.681
212	DB00340	Metixene	-9.675
2539	DB15305	Risdiplam	-9.666
876	DB01051	Novobiocin	-9.663
1584	DB08882	Linagliptin	-9.661
1599	DB08907	Canagliflozin	-9.656
2049	DB11652	Tucatinib	-9.641
644	DB00800	Fenoldopam	-9.639
759	DB00924	Cyclobenzaprine	-9.629
2560	DB15569	Sotorasib	-9.627
194	DB00321	Amitriptyline	-9.623
2266	DB13256	Clothiapine	-9.62
87	DB00209	Trospium	-9.606
234	DB00363	Clozapine	-9.606
2513	DB14840	Ripretinib	-9.601
1936	DB11157	Anthralin	-9.598
2224	DB13085	Lumefantrine co-artemether	-9.597
2597	DB16226	Maralixibat	-9.596
108	DB00231	Temazepam	-9.593
1075	DB01263	Posaconazole	-9.593
1396	DB06174	Noscapine	-9.578
402	DB00543	Amoxapine	-9.572
1650	DB09047	Finafloxacin	-9.569
1625	DB08965	Fusafungine	-9.564
745	DB00910	Paricalcitol	-9.557
1430	DB06335	Saxagliptin	-9.55
1948	DB11184	Oftasceine	-9.547
1651	DB09048	Netupitant	-9.544
505	DB00652	Pentazocine	-9.543
1704	DB09119	Eslicarbazepine acetate	-9.532
214	DB00342	Terfenadine	-9.527
2075	DB11751	Cabotegravir	-9.523
225	DB00353	Methylergometrine	-9.52
1589	DB08890	Linaclotide	-9.52
2199	DB12808	Trifarotene	-9.513
1034	DB01218	Halofantrine	-9.511
2339	DB13931	Netarsudil	-9.51
2547	DB15463	Belzutifan	-9.501
1192	DB01599	Probucol	-9.5
2592	DB16165	Finerenone	-9.498
997	DB01180	Rescinnamine	-9.497
2205	DB12874	Quizartinib	-9.497
1456	DB06684	Vilazodone	-9.496
2373	DB14019	Fosnetupitant	-9.493
1497	DB06766	Alcaftadine	-9.486
216	DB00344	Protriptyline	-9.482
1381	DB06077	Lumateperone	-9.478
924	DB01104	Sertraline	-9.475
1031	DB01215	Estazolam	-9.46
64	DB00186	Lorazepam	-9.459
1221	DB01698	Rutin	-9.455
966	DB01148	Flavoxate	-9.445
1317	DB04842	Fluspirilene	-9.441
399	DB00540	Nortriptyline	-9.44
1537	DB06816	Pyrvinium	-9.439
1594	DB08899	Enzalutamide	-9.435
226	DB00354	Buclizine	-9.427
1311	DB04835	Maraviroc	-9.418
462	DB00605	Sulindac	-9.416
525	DB00673	Aprepitant	-9.409
1136	DB01394	Colchicine	-9.406
2040	DB11632	Opicapone	-9.406
2586	DB15982	Berotralstat	-9.402
1778	DB09296	Ombitasvir	-9.397
673	DB00831	Trifluoperazine	-9.39
1568	DB08828	Vismodegib	-9.389
2115	DB11994	Diacerein	-9.387
437	DB00579	Mazindol	-9.386
911	DB01089	Deserpidine	-9.38
1502	DB06771	Besifloxacin	-9.374
2519	DB14914	Flortaucipir F-18	-9.369
1580	DB08875	Cabozantinib	-9.366
2602	DB16310	Rezafungin	-9.359
104	DB00227	Lovastatin	-9.355
663	DB00821	Carprofen	-9.354
2154	DB12332	Rucaparib	-9.343
2613	DB16703	Belumosudil	-9.342
1078	DB01267	Paliperidone	-9.338
2349	DB13955	Estradiol dienanthate	-9.334
1326	DB04864	Huperzine A	-9.332
2083	DB11793	Niraparib	-9.332
2065	DB11712	Tezacaftor	-9.33
2322	DB13851	Artemotil	-9.33
480	DB00625	Efavirenz	-9.321
1723	DB09143	Sonidegib	-9.321
84	DB00206	Reserpine	-9.319
1786	DB09319	Carindacillin	-9.318
1213	DB01624	Zuclopenthixol	-9.314
2086	DB11800	Tivozanib	-9.314
298	DB00430	Cefpiramide	-9.31
1562	DB08820	Ivacaftor	-9.309
1184	DB01589	Quazepam	-9.307
123	DB00247	Methysergide	-9.306
230	DB00358	Mefloquine	-9.306
267	DB00398	Sorafenib	-9.296
122	DB00246	Ziprasidone	-9.295
1654	DB09053	Ibrutinib	-9.285
350	DB00486	Nabilone	-9.278
150	DB00275	Olmesartan	-9.272
463	DB00606	Cyclothiazide	-9.269
913	DB01091	Butenafine	-9.268
1406	DB06210	Eltrombopag	-9.268
383	DB00524	Metolazone	-9.267
1167	DB01544	Flunitrazepam	-9.267
1296	DB04794	Bifonazole	-9.259
2158	DB12371	Siponimod	-9.258
583	DB00734	Risperidone	-9.244
645	DB00801	Halazepam	-9.243
855	DB01025	Amlexanox	-9.242
1571	DB08860	Pitavastatin	-9.236
2186	DB12612	Ozanimod	-9.236
201	DB00328	Indomethacin	-9.234
483	DB00628	Clorazepic acid	-9.226
1201	DB01608	Periciazine	-9.209
1452	DB06636	Isavuconazonium	-9.209
615	DB00768	Olopatadine	-9.208
4	DB00035	Desmopressin	-9.207
921	DB01100	Pimozide	-9.205
1585	DB08883	Perampanel	-9.195
1695	DB09102	Daclatasvir	-9.192
97	DB00220	Nelfinavir	-9.178
221	DB00349	Clobazam	-9.176
1604	DB08912	Dabrafenib	-9.176
2043	DB11637	Delamanid	-9.17
2184	DB12597	Asciminib	-9.162
984	DB01167	Itraconazole	-9.159
683	DB00843	Donepezil	-9.156
2545	DB15444	Elexacaftor	-9.153
1057	DB01242	Clomipramine	-9.15
2148	DB12293	Nefopam	-9.15
1287	DB04571	Trioxsalen	-9.146
2050	DB11656	Rebamipide	-9.145
537	DB00685	Trovafloxacin	-9.143
2504	DB14733	Ceftobiprole medocaril	-9.143
682	DB00842	Oxazepam	-9.142
2106	DB11943	Delafloxacin	-9.142
478	DB00623	Fluphenazine	-9.14
1538	DB06817	Raltegravir	-9.139
2117	DB12001	Abemaciclib	-9.136
671	DB00829	Diazepam	-9.127
380	DB00520	Caspofungin	-9.126
151	DB00276	Amsacrine	-9.125
566	DB00716	Nedocromil	-9.123
643	DB00799	Tazarotene	-9.122
1961	DB11219	Enzacamene	-9.121
2598	DB16236	Mitapivat	-9.115
2067	DB11730	Ribociclib	-9.111
1661	DB09063	Ceritinib	-9.105
464	DB00607	Nafcillin	-9.099
70	DB00192	Indecainide	-9.095
1797	DB09335	Alatrofloxacin	-9.093
1166	DB01501	Difenoxin	-9.092
1375	DB05667	Levoketoconazole	-9.092
2431	DB14476	DL-alpha-Tocopherol	-9.092
739	DB00904	Ondansetron	-9.09
2314	DB13766	Lidoflazine	-9.09
1530	DB06808	Piperacetazine	-9.085
95	DB00218	Moxifloxacin	-9.08
767	DB00934	Maprotiline	-9.079
2340	DB13941	Piperaquine	-9.078
576	DB00726	Trimipramine	-9.067
982	DB01165	Ofloxacin	-9.067
1385	DB06144	Sertindole	-9.064
2482	DB14627	Oxyphenisatin acetate	-9.061
41	DB00157	NADH	-9.056
2127	DB12095	Telotristat ethyl	-9.056
304	DB00436	Bendroflumethiazide	-9.055
2084	DB11796	Fostemsavir	-9.053
1744	DB09195	Lorpiprazole	-9.051
360	DB00496	Darifenacin	-9.034
1212	DB01623	Thiothixene	-9.034
1327	DB04865	Omacetaxine mepesuccinate	-9.033
955	DB01137	Levofloxacin	-9.032
726	DB00889	Granisetron	-9.031
2105	DB11942	Selinexor	-9.027
651	DB00808	Indapamide	-9.023
960	DB01142	Doxepin	-9.017
1438	DB06414	Etravirine	-9.015
2207	DB12887	Tazemetostat	-9.014
2062	DB11700	Setmelanotide	-9.009
2526	DB15031	Daridorexant	-9.005
1335	DB04908	Flibanserin	-9.001
1001	DB01184	Domperidone	-8.993
1669	DB09073	Palbociclib	-8.987
2041	DB11633	Isavuconazole	-8.983
1358	DB05239	Cobimetinib	-8.982
996	DB01179	Podofilox	-8.978
783	DB00950	Fexofenadine	-8.977
93	DB00216	Eletriptan	-8.971
1741	DB09167	Dosulepin	-8.965
184	DB00310	Chlorthalidone	-8.961
2591	DB16157	Ensifentrine	-8.959
842	DB01012	Cinacalcet	-8.955
2162	DB12404	Remimazolam	-8.955
2647	DB19379	Syrosingopine	-8.953
2366	DB13997	Baloxavir marboxil	-8.95
99	DB00222	Glimepiride	-8.932
101	DB00224	Indinavir	-8.932
2188	DB12645	Givinostat	-8.932
301	DB00433	Prochlorperazine	-8.93
1442	DB06589	Pazopanib	-8.929
2059	DB11693	Voclosporin	-8.925
1616	DB08942	Isoxicam	-8.924
1189	DB01595	Nitrazepam	-8.922
2571	DB15685	Selpercatinib	-8.922
606	DB00757	Dolasetron	-8.919
2330	DB13878	Pibrentasvir	-8.913
1583	DB08881	Vemurafenib	-8.908
598	DB00749	Etodolac	-8.906
269	DB00400	Griseofulvin	-8.905
1024	DB01208	Sparfloxacin	-8.903
1183	DB01588	Prazepam	-8.897
325	DB00458	Imipramine	-8.891
2125	DB12070	Letermovir	-8.882
2600	DB16267	Olutasidenib	-8.882
2080	DB11763	Momelotinib	-8.88
1655	DB09054	Idelalisib	-8.878
833	DB01003	Cromoglicic acid	-8.874
1573	DB08865	Crizotinib	-8.861
800	DB00969	Alosetron	-8.859
992	DB01175	Escitalopram	-8.859
804	DB00973	Ezetimibe	-8.858
1447	DB06605	Apixaban	-8.858
345	DB00481	Raloxifene	-8.857
846	DB01016	Glyburide	-8.857
1150	DB01418	Acenocoumarol	-8.855
2116	DB11995	Avatrombopag	-8.854
1325	DB04861	Nebivolol	-8.852
1297	DB04812	Benoxaprofen	-8.85
1596	DB08903	Bedaquiline	-8.849
737	DB00902	Methdilazine	-8.847
206	DB00334	Olanzapine	-8.84
530	DB00678	Losartan	-8.839
2198	DB12792	Boscalid	-8.832
2368	DB14002	D-alpha-Tocopherol acetate	-8.832
1674	DB09079	Nintedanib	-8.831
2527	DB15035	Zanubrutinib	-8.831
2532	DB15102	Pemigatinib	-8.83
335	DB00471	Montelukast	-8.827
2212	DB12941	Darolutamide	-8.825
2220	DB13055	Oteseconazole	-8.818
2091	DB11827	Ertugliflozin	-8.816
1054	DB01239	Chlorprothixene	-8.815
1348	DB05016	Ataluren	-8.815
1303	DB04821	Nomifensine	-8.809
2017	DB11577	Indigotindisulfonic acid	-8.809
187	DB00314	Capreomycin	-8.808
1645	DB09038	Empagliflozin	-8.803
886	DB01063	Acetophenazine	-8.799
114	DB00238	Nevirapine	-8.798
1003	DB01186	Pergolide	-8.797
1975	DB11263	Polydatin	-8.795
2072	DB11742	Ebastine	-8.788
2256	DB13225	Dibenzepin	-8.788
1689	DB09094	Podophyllin	-8.783
678	DB00836	Loperamide	-8.781
1710	DB09128	Brexpiprazole	-8.776
236	DB00365	Grepafloxacin	-8.77
935	DB01116	Trimethaphan	-8.767
245	DB00374	Treprostinil	-8.762
2491	DB14650	Menadiol diphosphate	-8.761
339	DB00475	Chlordiazepoxide	-8.756
618	DB00771	Clidinium	-8.755
766	DB00933	Mesoridazine	-8.753
1563	DB08822	Azilsartan medoxomil	-8.75
1053	DB01238	Aripiprazole	-8.746
2150	DB12301	Doravirine	-8.742
2514	DB14845	Filgotinib	-8.742
2305	DB13682	Cefpirome	-8.739
1276	DB04209	Dequalinium	-8.735
2111	DB11978	Glasdegib	-8.733
252	DB00382	Tacrine	-8.728
412	DB00554	Piroxicam	-8.728
2120	DB12015	Alpelisib	-8.726
1766	DB09272	Eluxadoline	-8.725
46	DB00163	Vitamin E	-8.721
891	DB01068	Clonazepam	-8.72
1546	DB06827	Viomycin	-8.716
2182	DB12548	Sparsentan	-8.716
969	DB01151	Desipramine	-8.715
942	DB01123	Proflavine	-8.714
2535	DB15149	Futibatinib	-8.709
7	DB00091	Cyclosporine	-8.704
55	DB00177	Valsartan	-8.7
2095	DB11853	Relugolix	-8.696
2204	DB12867	Benperidol	-8.695
318	DB00450	Droperidol	-8.693
856	DB01026	Ketoconazole	-8.69
628	DB00782	Propantheline	-8.687
370	DB00508	Triflupromazine	-8.685
2608	DB16628	Fosdenopterin	-8.68
2278	DB13277	Benziodarone	-8.659
1694	DB09101	Elvitegravir	-8.65
1622	DB08950	Indoramin	-8.648
1384	DB06137	Tirbanibulin	-8.643
758	DB00923	Ceforanide	-8.638
903	DB01081	Diphenoxylate	-8.637
1754	DB09225	Zotepine	-8.636
167	DB00293	Raltitrexed	-8.631
743	DB00908	Quinidine	-8.627
2068	DB11732	Lasmiditan	-8.624
1068	DB01254	Dasatinib	-8.622
1202	DB01609	Deferasirox	-8.619
828	DB00998	Frovatriptan	-8.612
586	DB00737	Meclizine	-8.608
1781	DB09300	Butylscopolamine	-8.603
2432	DB14477	DL-alpha tocopheryl acetate	-8.598
1364	DB05294	Vandetanib	-8.597
2230	DB13136	Fluindione	-8.596
1395	DB06155	Rimonabant	-8.595
1429	DB06292	Dapagliflozin	-8.591
2635	DB19136	Scarlet red	-8.589
2055	DB11679	Fruquintinib	-8.588
2022	DB11586	Asunaprevir	-8.584
781	DB00948	Mezlocillin	-8.58
2136	DB12161	Deutetrabenazine	-8.576
1071	DB01259	Lapatinib	-8.573
584	DB00735	Naftifine	-8.572
1912	DB11115	Ensulizole	-8.566
2382	DB14086	Cianidanol	-8.565
2173	DB12492	Piritramide	-8.563
947	DB01128	Bicalutamide	-8.561
2367	DB14001	alpha-Tocopherol succinate	-8.558
869	DB01043	Memantine	-8.557
1104	DB01328	Cefonicid	-8.55
2567	DB15669	Fezolinetant	-8.543
659	DB00817	Rosoxacin	-8.539
1319	DB04844	Tetrabenazine	-8.538
779	DB00946	Phenprocoumon	-8.536
1673	DB09078	Lenvatinib	-8.536
2146	DB12267	Brigatinib	-8.536
2211	DB12938	Isoxaflutole	-8.532
2596	DB16217	Leniolisib	-8.528
2192	DB12713	Sotagliflozin	-8.524
556	DB00705	Delavirdine	-8.521
384	DB00525	Tolnaftate	-8.52
690	DB00850	Perphenazine	-8.519
2281	DB13284	Meticrane	-8.517
1043	DB01228	Encainide	-8.515
2177	DB12523	Mizolastine	-8.515
192	DB00319	Piperacillin	-8.513
396	DB00537	Ciprofloxacin	-8.512
2475	DB14569	Tedizolid	-8.512
2501	DB14723	Larotrectinib	-8.509
1356	DB05187	Elafibranor	-8.508
2048	DB11644	Tafamidis	-8.502
2191	DB12710	Perazine	-8.5
1073	DB01261	Sitagliptin	-8.495
1671	DB09075	Edoxaban	-8.478
657	DB00814	Meloxicam	-8.477
870	DB01044	Gatifloxacin	-8.477
2474	DB14568	Ivosidenib	-8.476
128	DB00252	Phenytoin	-8.472
1322	DB04847	Roxadustat	-8.472
1376	DB05676	Apremilast	-8.47
1864	DB09495	Avobenzone	-8.47
2543	DB15413	Pafolacianine	-8.47
2316	DB13783	Acemetacin	-8.467
2218	DB12978	Pexidartinib	-8.463
2537	DB15266	Tovorafenib	-8.461
954	DB01136	Carvedilol	-8.46
534	DB00682	Warfarin	-8.459
127	DB00251	Terconazole	-8.454
1255	DB03247	Flavin mononucleotide	-8.454
1451	DB06626	Axitinib	-8.454
2161	DB12401	Bromperidol	-8.454
916	DB01095	Fluvastatin	-8.449
983	DB01166	Cilostazol	-8.446
898	DB01076	Atorvastatin	-8.441
2209	DB12914	Resmetirom	-8.436
1672	DB09076	Umeclidinium	-8.427
2130	DB12127	Sultamicillin	-8.424
477	DB00622	Nicardipine	-8.422
220	DB00348	Nitisinone	-8.42
1330	DB04876	Vildagliptin	-8.418
124	DB00248	Cabergoline	-8.414
362	DB00498	Phenindione	-8.414
332	DB00468	Quinine	-8.41
812	DB00981	Physostigmine	-8.409
354	DB00490	Buspirone	-8.405
697	DB00857	Terbinafine	-8.393
2141	DB12236	Bexagliflozin	-8.392
419	DB00561	Doxapram	-8.39
640	DB00796	Candesartan cilexetil	-8.39
1609	DB08931	Riociguat	-8.387
2229	DB13125	Lusutrombopag	-8.384
401	DB00542	Benazepril	-8.377
2206	DB12877	Oxatomide	-8.376
632	DB00788	Naproxen	-8.375
1755	DB09236	Lacidipine	-8.375
1989	DB11315	Methscopolamine	-8.374
1419	DB06249	Arzoxifene	-8.373
1424	DB06274	Alvimopan	-8.368
1757	DB09238	Manidipine	-8.368
1211	DB01621	Pipotiazine	-8.366
2061	DB11699	Tropisetron	-8.361
2630	DB18515	Revumenib	-8.359
719	DB00881	Quinapril	-8.355
625	DB00778	Roxithromycin	-8.354
956	DB01138	Sulfinpyrazone	-8.354
492	DB00637	Astemizole	-8.352
1572	DB08864	Rilpivirine	-8.352
884	DB01061	Azlocillin	-8.344
1657	DB09056	Amorolfine	-8.339
2486	DB14642	Lypressin	-8.337
773	DB00940	Methantheline	-8.335
1169	DB01558	Bromazepam	-8.327
2515	DB14879	Cefiderocol	-8.327
379	DB00519	Trandolapril	-8.324
531	DB00679	Thioridazine	-8.324
944	DB01125	Anisindione	-8.323
580	DB00731	Nateglinide	-8.314
794	DB00962	Zaleplon	-8.311
1602	DB08910	Pomalidomide	-8.311
344	DB00480	Lenalidomide	-8.31
1476	DB06711	Naphazoline	-8.303
2250	DB13213	Butaperazine	-8.302
366	DB00502	Haloperidol	-8.297
496	DB00642	Pemetrexed	-8.295
639	DB00795	Sulfasalazine	-8.295
991	DB01174	Phenobarbital	-8.293
1085	DB01282	Carbetocin	-8.288
1565	DB08824	Ioflupane I-123	-8.284
2625	DB17472	Pirtobrutinib	-8.284
1782	DB09313	Ioxaglic acid	-8.283
1047	DB01232	Saquinavir	-8.281
92	DB00215	Citalopram	-8.277
542	DB00690	Flurazepam	-8.275
532	DB00680	Moricizine	-8.256
939	DB01120	Gliclazide	-8.255
2118	DB12005	Nirogacestat	-8.254
351	DB00487	Pefloxacin	-8.253
470	DB00613	Amodiaquine	-8.252
809	DB00978	Lomefloxacin	-8.252
1945	DB11181	Homatropine	-8.251
1170	DB01559	Clotiazepam	-8.25
1692	DB09097	Quinagolide	-8.249
2109	DB11963	Dacomitinib	-8.249
811	DB00980	Ramelteon	-8.248
563	DB00713	Oxacillin	-8.247
1443	DB06590	Ceftaroline fosamil	-8.246
2098	DB11886	Infigratinib	-8.245
1337	DB04918	Ceftobiprole	-8.243
153	DB00278	Argatroban	-8.239
1446	DB06603	Panobinostat	-8.238
1658	DB09059	Atosiban	-8.237
2242	DB13166	Zofenopril	-8.233
2119	DB12010	Fostamatinib	-8.212
1496	DB06764	Tetryzoline	-8.211
175	DB00301	Flucloxacillin	-8.205
1460	DB06694	Xylometazoline	-8.195
1548	DB07776	Flavone	-8.183
29	DB00140	Riboflavin	-8.182
605	DB00756	Hexachlorophene	-8.177
867	DB01041	Thalidomide	-8.174
2516	DB14881	Oliceridine	-8.172
562	DB00712	Flurbiprofen	-8.169
1316	DB04841	Flunarizine	-8.153
716	DB00878	Chlorhexidine	-8.152
1423	DB06268	Sitaxentan	-8.147
1678	DB09083	Ivabradine	-8.145
2157	DB12364	Betrixaban	-8.145
1105	DB01329	Cefoperazone	-8.144
1649	DB09042	Tedizolid phosphate	-8.143
2296	DB13532	Cyclopenthiazide	-8.141
2546	DB15456	Vericiguat	-8.141
420	DB00562	Benzthiazide	-8.14
2538	DB15275	Inavolisib	-8.126
882	DB01059	Norfloxacin	-8.125
839	DB01009	Ketoprofen	-8.123
2112	DB11979	Elagolix	-8.118
965	DB01147	Cloxacillin	-8.116
1750	DB09214	Dexketoprofen	-8.115
1431	DB06374	Elacestrant	-8.111
621	DB00774	Hydroflumethiazide	-8.11
630	DB00784	Mefenamic acid	-8.11
588	DB00739	Hetacillin	-8.108
342	DB00478	Rimantadine	-8.107
346	DB00482	Celecoxib	-8.104
700	DB00861	Diflunisal	-8.1
324	DB00457	Prazosin	-8.098
2648	DB19387	Acetomenaphthone	-8.098
980	DB01162	Terazosin	-8.096
1040	DB01224	Quetiapine	-8.093
81	DB00203	Sildenafil	-8.09
543	DB00691	Moexipril	-8.088
1080	DB01273	Varenicline	-8.088
2328	DB13873	Fenofibric acid	-8.088
293	DB00425	Zolpidem	-8.086
497	DB00643	Mebendazole	-8.082
1197	DB01604	Pivampicillin	-8.08
121	DB00245	Benzatropine	-8.077
2149	DB12300	P-nitrobiphenyl	-8.077
1379	DB06016	Cariprazine	-8.076
1102	DB01326	Cefamandole	-8.074
1814	DB09372	Tannic acid	-8.071
1892	DB11064	Homosalate	-8.062
2354	DB13967	Patent Blue	-8.062
2100	DB11915	Valbenazine	-8.06
813	DB00982	Isotretinoin	-8.059
2237	DB13155	Esculin	-8.058
604	DB00755	Tretinoin	-8.057
1313	DB04838	Cyclandelate	-8.054
1477	DB06712	Nilvadipine	-8.053
382	DB00523	Alitretinoin	-8.05
1630	DB08976	Floctafenine	-8.05
624	DB00777	Propiomazine	-8.048
1417	DB06237	Avanafil	-8.046
1486	DB06725	Lornoxicam	-8.046
2027	DB11591	Bilastine	-8.045
2329	DB13874	Enasidenib	-8.044
1554	DB08801	Dimetindene	-8.039
1382	DB06083	Tapinarof	-8.035
768	DB00935	Oxymetazoline	-8.034
1342	DB04946	Iloperidone	-8.034
892	DB01069	Promethazine	-8.033
2139	DB12218	Capivasertib	-8.025
341	DB00477	Chlorpromazine	-8.023
932	DB01113	Papaverine	-8.023
866	DB01039	Fenofibrate	-8.018
723	DB00885	Pemirolast	-8.014
967	DB01149	Nefazodone	-8.012
204	DB00332	Ipratropium	-8
243	DB00372	Thiethylperazine	-8
1022	DB01205	Flumazenil	-8
1041	DB01226	Mivacurium	-8
1079	DB01268	Sunitinib	-7.991
436	DB00578	Carbenicillin	-7.98
1347	DB05015	Belinostat	-7.978
2172	DB12483	Copanlisib	-7.973
1339	DB04930	Permethrin	-7.972
349	DB00485	Dicloxacillin	-7.97
2380	DB14083	Bisphenol A diglycidyl ether	-7.969
2132	DB12141	Gilteritinib	-7.967
1061	DB01246	Alimemazine	-7.963
748	DB00913	Anileridine	-7.962
872	DB01046	Lubiprostone	-7.96
1294	DB04711	Iodipamide	-7.956
1217	DB01628	Etoricoxib	-7.951
488	DB00633	Dexmedetomidine	-7.936
148	DB00273	Topiramate	-7.935
326	DB00459	Acitretin	-7.932
1534	DB06813	Pralatrexate	-7.928
1954	DB11201	Menthyl salicylate	-7.925
1660	DB09061	Cannabidiol	-7.924
177	DB00303	Ertapenem	-7.922
53	DB00175	Pravastatin	-7.921
2620	DB17083	Linzagolix	-7.919
1906	DB11096	Meradimate	-7.918
656	DB00813	Fentanyl	-7.909
830	DB01000	Cyclacillin	-7.909
785	DB00952	Naratriptan	-7.906
565	DB00715	Paroxetine	-7.905
179	DB00305	Mitomycin	-7.903
50	DB00170	Menadione	-7.902
890	DB01067	Glipizide	-7.901
1231	DB02266	Flufenamic acid	-7.901
1444	DB06594	Agomelatine	-7.896
430	DB00572	Atropine	-7.894
973	DB01155	Gemifloxacin	-7.89
1198	DB01605	Pivmecillinam	-7.888
315	DB00447	Loracarbef	-7.883
596	DB00747	Scopolamine	-7.883
2003	DB11362	Selexipag	-7.881
1664	DB09068	Vortioxetine	-7.878
2193	DB12728	Fenpropidin	-7.878
1329	DB04871	Lorcaserin	-7.876
1365	DB05316	Pimavanserin	-7.876
145	DB00270	Isradipine	-7.869
1763	DB09268	Picosulfuric acid	-7.867
331	DB00467	Enoxacin	-7.866
292	DB00424	Hyoscyamine	-7.865
509	DB00656	Trazodone	-7.865
1033	DB01217	Anastrozole	-7.865
609	DB00760	Meropenem	-7.864
2612	DB16691	Nirmatrelvir	-7.864
1116	DB01346	Quinidine barbiturate	-7.862
1490	DB06751	Drotaverine	-7.862
2595	DB16216	Lazertinib	-7.858
638	DB00794	Primidone	-7.857
1098	DB01320	Fosphenytoin	-7.857
392	DB00533	Rofecoxib	-7.849
426	DB00568	Cinnarizine	-7.849
1550	DB08439	Parecoxib	-7.848
137	DB00261	Anagrelide	-7.847
57	DB00179	Masoprocol	-7.845
261	DB00392	Profenamine	-7.845
2503	DB14726	Dabigatran	-7.84
2599	DB16261	Odevixibat	-7.84
1135	DB01393	Bezafibrate	-7.839
2021	DB11585	Drometrizole trisiloxane	-7.839
2263	DB13248	Phthalylsulfathiazole	-7.839
989	DB01172	Kanamycin	-7.838
1362	DB05271	Rotigotine	-7.834
1631	DB08981	Fenbufen	-7.831
1527	DB06803	Niclosamide	-7.83
1627	DB08967	Dimetotiazine	-7.829
701	DB00862	Vardenafil	-7.827
707	DB00869	Dorzolamide	-7.827
1035	DB01219	Dantrolene	-7.823
1398	DB06193	Pixantrone	-7.822
689	DB00849	Methylphenobarbital	-7.821
2175	DB12500	Fedratinib	-7.821
832	DB01002	Levobupivacaine	-7.819
1581	DB08877	Ruxolitinib	-7.819
1492	DB06755	Beta carotene	-7.816
518	DB00665	Nilutamide	-7.814
2529	DB15071	Omidenepag isopropyl	-7.814
171	DB00297	Bupivacaine	-7.812
1407	DB06211	Doripenem	-7.808
934	DB01115	Nifedipine	-7.803
438	DB00580	Valdecoxib	-7.801
1487	DB06729	Sulfaphenazole	-7.797
1639	DB09020	Bisacodyl	-7.797
2604	DB16390	Mobocertinib	-7.794
795	DB00963	Bromfenac	-7.789
1729	DB09151	Flutemetamol (18F)	-7.789
425	DB00567	Cephalexin	-7.784
878	DB01054	Nitrendipine	-7.784
817	DB00986	Glycopyrronium	-7.781
503	DB00650	Leucovorin	-7.777
1405	DB06209	Prasugrel	-7.774
196	DB00323	Tolcapone	-7.771
45	DB00162	Vitamin A	-7.77
288	DB00420	Promazine	-7.765
1718	DB09136	Isosulfan blue	-7.763
877	DB01053	Benzylpenicillin	-7.759
1145	DB01409	Tiotropium	-7.759
1318	DB04843	Mepenzolate	-7.758
1578	DB08873	Boceprevir	-7.758
585	DB00736	Esomeprazole	-7.755
1355	DB05154	Pretomanid	-7.754
1414	DB06228	Rivaroxaban	-7.752
1675	DB09080	Olodaterol	-7.752
968	DB01150	Cefprozil	-7.75
1685	DB09090	Pinaverium	-7.75
1917	DB11125	Benzethonium	-7.748
2530	DB15091	Upadacitinib	-7.74
574	DB00724	Imiquimod	-7.738
1559	DB08816	Ticagrelor	-7.736
2143	DB12245	Triclabendazole	-7.734
170	DB00296	Ropivacaine	-7.732
282	DB00414	Acetohexamide	-7.729
1612	DB08934	Sofosbuvir	-7.728
1652	DB09049	Naloxegol	-7.726
1220	DB01656	Roflumilast	-7.725
1194	DB01601	Lopinavir	-7.723
2419	DB14196	N-Cyclohexyl-N'-phenyl-1,4-phenylenediamine	-7.723
975	DB01157	Trimetrexate	-7.722
1957	DB11206	Bemotrizinol	-7.719
1404	DB06207	Silodosin	-7.717
774	DB00941	Hexafluronium	-7.715
754	DB00919	Spectinomycin	-7.712
2088	DB11817	Baricitinib	-7.712
2506	DB14753	Hydroxystilbamidine	-7.711
1593	DB08897	Aclidinium	-7.71
540	DB00688	Mycophenolate mofetil	-7.709
2029	DB11596	Levoleucovorin	-7.709
793	DB00961	Mepivacaine	-7.703
910	DB01088	Iloprost	-7.703
42	DB00158	Folic acid	-7.701
1086	DB01283	Lumiracoxib	-7.7
1425	DB06282	Levocetirizine	-7.697
1667	DB09071	Tasimelteon	-7.695
1392	DB06152	Nylidrin	-7.69
229	DB00357	Aminoglutethimide	-7.687
669	DB00827	Cinoxacin	-7.687
1971	DB11256	Levomefolic acid	-7.686
1100	DB01324	Polythiazide	-7.683
851	DB01021	Trichlormethiazide	-7.681
455	DB00598	Labetalol	-7.679
2094	DB11837	Osilodrostat	-7.679
1461	DB06695	Dabigatran etexilate	-7.677
213	DB00341	Cetirizine	-7.676
254	DB00384	Triamterene	-7.667
680	DB00839	Tolazamide	-7.667
1409	DB06213	Regadenoson	-7.667
1114	DB01340	Cilazapril	-7.666
1606	DB08916	Afatinib	-7.664
2308	DB13720	Diphemanil	-7.664
742	DB00907	Cocaine	-7.663
1372	DB05521	Telaprevir	-7.663
1306	DB04825	Prenylamine	-7.66
1371	DB05501	Mavorixafor	-7.658
210	DB00338	Omeprazole	-7.657
1142	DB01403	Methotrimeprazine	-7.657
2052	DB11672	Curcumin	-7.655
1323	DB04854	Febuxostat	-7.654
648	DB00805	Minaprine	-7.653
971	DB01153	Sertaconazole	-7.65
1101	DB01325	Quinethazone	-7.65
172	DB00298	Dapiprazole	-7.648
958	DB01140	Cefadroxil	-7.646
1962	DB11221	Dioxybenzone	-7.646
316	DB00448	Lansoprazole	-7.637
1026	DB01210	Levobunolol	-7.637
119	DB00243	Ranolazine	-7.636
883	DB01060	Amoxicillin	-7.629
1535	DB06814	Protokylol	-7.629
1854	DB09477	Enalaprilat	-7.629
1195	DB01602	Bacampicillin	-7.626
1208	DB01618	Molindone	-7.621
675	DB00833	Cefaclor	-7.614
2012	DB11560	Lesinurad	-7.613
1450	DB06616	Bosutinib	-7.612
1366	DB05351	Dexlansoprazole	-7.61
653	DB00810	Biperiden	-7.603
2594	DB16200	Iptacopan	-7.603
2056	DB11682	Daprodustat	-7.602
1286	DB04570	Latamoxef	-7.601
327	DB00461	Nabumetone	-7.6
1161	DB01437	Glutethimide	-7.598
2609	DB16629	Serdexmethylphenidate	-7.596
1776	DB09292	Sacubitril	-7.595
607	DB00758	Clopidogrel	-7.593
2288	DB13337	Pheneticillin	-7.59
1324	DB04855	Dronedarone	-7.587
283	DB00415	Ampicillin	-7.584
1020	DB01203	Nadolol	-7.582
387	DB00528	Lercanidipine	-7.577
215	DB00343	Diltiazem	-7.572
56	DB00178	Ramipril	-7.569
1157	DB01428	Oxybenzone	-7.569
1794	DB09330	Osimertinib	-7.569
1401	DB06203	Alogliptin	-7.566
1751	DB09216	Tolfenamic acid	-7.561
1065	DB01250	Olsalazine	-7.56
626	DB00779	Nalidixic acid	-7.559
431	DB00573	Fenoprofen	-7.556
1638	DB09019	Bromhexine	-7.556
91	DB00214	Torasemide	-7.553
1748	DB09212	Loxoprofen	-7.549
1591	DB08895	Tofacitinib	-7.543
2137	DB12184	Gepirone	-7.541
2285	DB13306	Chlorquinaldol	-7.541
917	DB01096	Oxamniquine	-7.533
772	DB00939	Meclofenamic acid	-7.531
1389	DB06149	Teicoplanin	-7.53
307	DB00439	Cerivastatin	-7.527
262	DB00393	Nimodipine	-7.525
340	DB00476	Duloxetine	-7.522
1005	DB01188	Ciclopirox	-7.522
1422	DB06267	Udenafil	-7.522
333	DB00469	Tenoxicam	-7.521
953	DB01135	Doxacurium	-7.521
634	DB00790	Perindopril	-7.52
1196	DB01603	Meticillin	-7.517
874	DB01048	Abacavir	-7.516
1103	DB01327	Cefazolin	-7.515
2107	DB11951	Lemborexant	-7.514
371	DB00509	Dextrothyroxine	-7.513
2066	DB11718	Encorafenib	-7.513
2283	DB13288	Tromantadine	-7.511
218	DB00346	Alfuzosin	-7.508
421	DB00563	Methotrexate	-7.508
161	DB00287	Travoprost	-7.504
2502	DB14725	Cefamandole nafate	-7.504
2071	DB11739	Vonoprazan	-7.501
642	DB00798	Gentamicin	-7.499
417	DB00559	Bosentan	-7.498
527	DB00675	Tamoxifen	-7.494
836	DB01006	Letrozole	-7.494
411	DB00553	Methoxsalen	-7.493
2294	DB13501	Bendazac	-7.492
854	DB01024	Mycophenolic acid	-7.489
319	DB00451	Levothyroxine	-7.486
2152	DB12328	Cantharidin	-7.484
1046	DB01231	Diphenidol	-7.483
1662	DB09064	Ciprofibrate	-7.48
1590	DB08893	Mirabegron	-7.479
720	DB00882	Clomifene	-7.476
937	DB01118	Amiodarone	-7.467
330	DB00465	Ketorolac	-7.465
1526	DB06802	Nepafenac	-7.459
995	DB01178	Chlormezanone	-7.456
558	DB00708	Sufentanil	-7.454
1109	DB01333	Cefradine	-7.454
429	DB00571	Propranolol	-7.449
1756	DB09237	Levamlodipine	-7.445
251	DB00381	Amlodipine	-7.443
133	DB00257	Clotrimazole	-7.442
190	DB00317	Gefitinib	-7.441
514	DB00661	Verapamil	-7.441
1012	DB01195	Flecainide	-7.439
2257	DB13228	Flosequinan	-7.437
757	DB00922	Levosimendan	-7.435
2531	DB15097	Gefapixant	-7.43
2222	DB13074	Macimorelin	-7.429
557	DB00706	Tamsulosin	-7.426
1334	DB04898	Ximelagatran	-7.425
2144	DB12255	Vadadustat	-7.425
2508	DB14761	Remdesivir	-7.424
501	DB00648	Mitotane	-7.421
852	DB01022	Phylloquinone	-7.419
951	DB01132	Pioglitazone	-7.419
727	DB00890	Dienestrol	-7.414
131	DB00255	Diethylstilbestrol	-7.413
2521	DB14924	Ritlecitinib	-7.413
705	DB00867	Ritodrine	-7.41
154	DB00279	Liothyronine	-7.407
1560	DB08818	Hyaluronic acid	-7.405
777	DB00944	Demecarium	-7.398
1540	DB06820	Sulconazole	-7.398
1663	DB09065	Cobicistat	-7.397
822	DB00991	Oxaprozin	-7.394
646	DB00802	Alfentanil	-7.393
2255	DB13222	Tilbroquinol	-7.392
343	DB00479	Amikacin	-7.389
1153	DB01421	Paromomycin	-7.385
1298	DB04813	Bithionol	-7.378
253	DB00383	Oxyphencyclimine	-7.358
271	DB00402	Eszopiclone	-7.357
1015	DB01198	Zopiclone	-7.356
1982	DB11279	Brilliant green cation	-7.356
2138	DB12212	Landiolol	-7.355
2392	DB14120	Phenylethyl resorcinol	-7.353
919	DB01098	Rosuvastatin	-7.349
1338	DB04920	Clevidipine	-7.343
2639	DB19358	Chlorisondamine	-7.342
1877	DB09531	Perflexane	-7.341
938	DB01119	Diazoxide	-7.335
853	DB01023	Felodipine	-7.331
2375	DB14033	Acetyl sulfisoxazole	-7.331
1715	DB09133	Iothalamic acid	-7.33
2077	DB11757	Istradefylline	-7.33
2303	DB13657	Benorilate	-7.329
2160	DB12390	Seladelpar	-7.326
1315	DB04840	Debrisoquine	-7.324
896	DB01074	Perhexiline	-7.32
1439	DB06441	Cangrelor	-7.32
1125	DB01366	Procaterol	-7.319
918	DB01097	Leflunomide	-7.318
681	DB00841	Dobutamine	-7.317
536	DB00684	Tobramycin	-7.315
829	DB00999	Hydrochlorothiazide	-7.315
1934	DB11155	Triclocarban	-7.31
481	DB00626	Bacitracin	-7.309
1489	DB06742	Ambroxol	-7.307
2304	DB13680	Naftazone	-7.307
1139	DB01399	Salsalate	-7.304
507	DB00654	Latanoprost	-7.303
740	DB00905	Bimatoprost	-7.303
894	DB01072	Atazanavir	-7.302
718	DB00880	Chlorothiazide	-7.3
1448	DB06608	Tafenoquine	-7.298
895	DB01073	Fludarabine	-7.296
1117	DB01348	Spirapril	-7.295
1332	DB04890	Bepotastine	-7.295
363	DB00499	Flutamide	-7.292
1021	DB01204	Mitoxantrone	-7.29
844	DB01014	Balsalazide	-7.289
2523	DB14975	Voxelotor	-7.288
771	DB00938	Salmeterol	-7.287
1808	DB09355	Sulfabenzamide	-7.287
2622	DB17097	Vorasidenib	-7.284
86	DB00208	Ticlopidine	-7.283
461	DB00604	Cisapride	-7.283
1607	DB08918	Levomilnacipran	-7.274
300	DB00432	Trifluridine	-7.272
2092	DB11828	Neratinib	-7.27
83	DB00205	Pyrimethamine	-7.269
1341	DB04938	Ospemifene	-7.268
2398	DB14156	Synthetic camphor	-7.266
306	DB00438	Ceftazidime	-7.264
111	DB00235	Milrinone	-7.256
1259	DB03585	Oxyphenbutazone	-7.256
1611	DB08933	Luliconazole	-7.255
1613	DB08936	Chlorcyclizine	-7.255
2159	DB12377	Relebactam	-7.253
1861	DB09488	Acrivastine	-7.251
964	DB01146	Diphenylpyraline	-7.248
622	DB00775	Tirofiban	-7.247
415	DB00557	Hydroxyzine	-7.245
1551	DB08604	Triclosan	-7.245
750	DB00915	Amantadine	-7.241
1224	DB01744	Camphor	-7.24
1653	DB09050	Ceftolozane	-7.239
2626	DB17823	Perfluorohexyloctane	-7.238
364	DB00500	Tolmetin	-7.234
2636	DB19325	Sofpironium	-7.227
2104	DB11938	Difelikefalin	-7.225
1700	DB09115	Diiodohydroxyquinoline	-7.218
2509	DB14763	Cycloguanil	-7.215
36	DB00150	Tryptophan	-7.214
159	DB00284	Acarbose	-7.211
1520	DB06794	Lodoxamide	-7.21
115	DB00239	Oxiconazole	-7.206
146	DB00271	Diatrizoate	-7.206
2133	DB12147	Erdafitinib	-7.205
398	DB00539	Toremifene	-7.204
1441	DB06480	Prucalopride	-7.2
310	DB00442	Entecavir	-7.199
1121	DB01359	Penbutolol	-7.199
1416	DB06234	Maribavir	-7.195
2310	DB13746	Bioallethrin	-7.193
572	DB00722	Lisinopril	-7.187
1028	DB01212	Ceftriaxone	-7.186
510	DB00657	Mecamylamine	-7.18
1245	DB02959	Oxitriptan	-7.179
2520	DB14921	Mavacamten	-7.179
1679	DB09084	Benzydamine	-7.178
753	DB00918	Almotriptan	-7.177
356	DB00492	Fosinopril	-7.173
1515	DB06787	Hexocyclium	-7.168
2307	DB13711	Tritoqualine	-7.168
188	DB00315	Zolmitriptan	-7.166
1007	DB01190	Clindamycin	-7.165
1412	DB06217	Vernakalant	-7.16
1647	DB09040	Efinaconazole	-7.155
389	DB00530	Erlotinib	-7.154
391	DB00532	Mephenytoin	-7.154
381	DB00521	Carteolol	-7.153
1488	DB06736	Aceclofenac	-7.152
126	DB00250	Dapsone	-7.15
1617	DB08943	Isoconazole	-7.149
787	DB00955	Netilmicin	-7.148
1200	DB01607	Ticarcillin	-7.147
1244	DB02925	Piretanide	-7.146
655	DB00812	Phenylbutazone	-7.144
1088	DB01288	Fenoterol	-7.144
889	DB01066	Cefditoren	-7.143
2619	DB16965	PBT-434	-7.143
278	DB00410	Mupirocin	-7.142
158	DB00283	Clemastine	-7.141
423	DB00565	Cisatracurium	-7.139
323	DB00456	Cefalotin	-7.136
923	DB01102	Arbutamine	-7.134
2020	DB11584	Pipradrol	-7.127
295	DB00427	Triprolidine	-7.126
1634	DB08988	Ethoheptazine	-7.123
2090	DB11823	Esketamine	-7.11
2110	DB11967	Binimetinib	-7.109
553	DB00701	Amprenavir	-7.108
1749	DB09213	Dexibuprofen	-7.106
1299	DB04815	Clioquinol	-7.1
1158	DB01430	Almitrine	-7.098
929	DB01110	Miconazole	-7.097
2280	DB13279	Carbocromen	-7.096
2528	DB15059	Aprocitentan	-7.096
875	DB01050	Ibuprofen	-7.093
106	DB00229	Cefotiam	-7.092
2121	DB12016	Ponesimod	-7.089
1076	DB01264	Darunavir	-7.086
1147	DB01413	Cefepime	-7.082
1610	DB08932	Macitentan	-7.081
1099	DB01322	Kava	-7.08
1615	DB08941	Isoxsuprine	-7.078
1216	DB01627	Lincomycin	-7.074
1106	DB01330	Cefotetan	-7.073
260	DB00391	Sulpiride	-7.069
1030	DB01214	Metipranolol	-7.062
1118	DB01351	Amobarbital	-7.062
1582	DB08880	Teriflunomide	-7.061
2640	DB19360	Latanoprost acid	-7.061
948	DB01129	Rabeprazole	-7.059
2277	DB13274	Micronomicin	-7.057
747	DB00912	Repaglinide	-7.055
285	DB00417	Phenoxymethylpenicillin	-7.054
1454	DB06654	Safinamide	-7.053
320	DB00452	Framycetin	-7.052
2011	DB11512	Dihydrostreptomycin	-7.05
63	DB00185	Cevimeline	-7.049
1561	DB08819	Tafluprost	-7.046
1798	DB09340	Tyropanoic acid	-7.045
61	DB00183	Pentagastrin	-7.041
444	DB00586	Diclofenac	-7.039
2235	DB13153	Levomenol	-7.039
2275	DB13270	Dibekacin	-7.038
1620	DB08947	Iopamidol	-7.037
735	DB00899	Remifentanil	-7.036
2610	DB16650	Deucravacitinib	-7.034
904	DB01082	Streptomycin	-7.031
541	DB00689	Cephaloglycin	-7.028
1037	DB01221	Ketamine	-7.026
336	DB00472	Fluoxetine	-7.02
775	DB00942	Cycrimine	-7.018
2282	DB13286	Bumadizone	-7.018
2293	DB13444	Ioxitalamic acid	-7.018
946	DB01127	Econazole	-7.017
26	DB00137	Lutein	-7.016
708	DB00870	Suprofen	-7.015
275	DB00406	Gentian violet cation	-7.014
90	DB00213	Pantoprazole	-7.009
714	DB00876	Eprosartan	-7.009
465	DB00608	Chloroquine	-7.005
413	DB00555	Lamotrigine	-7.002
369	DB00507	Nitazoxanide	-6.993
1295	DB04743	Nimesulide	-6.993
337	DB00473	Hexylcaine	-6.99
270	DB00401	Nisoldipine	-6.987
2185	DB12602	Pentetreotide	-6.986
593	DB00744	Zileuton	-6.985
2276	DB13273	Sultopride	-6.983
547	DB00695	Furosemide	-6.976
1360	DB05246	Methsuximide	-6.976
498	DB00645	Dyclonine	-6.975
544	DB00692	Phentolamine	-6.974
2057	DB11689	Selumetinib	-6.972
2645	DB19376	Salicylanilide	-6.969
515	DB00662	Trimethobenzamide	-6.967
1942	DB11176	Zeaxanthin	-6.967
2102	DB11932	Abametapir	-6.965
1601	DB08909	Glycerol phenylbutyrate	-6.96
2271	DB13265	Hexobendine	-6.96
2631	DB18716	Enmetazobactam	-6.96
280	DB00412	Rosiglitazone	-6.958
410	DB00552	Pentostatin	-6.958
71	DB00193	Tramadol	-6.957
1193	DB01600	Tiaprofenic acid	-6.957
2318	DB13801	Muzolimine	-6.957
1204	DB01611	Hydroxychloroquine	-6.953
1058	DB01243	Chloroxine	-6.952
2155	DB12343	Temocillin	-6.948
521	DB00669	Sumatriptan	-6.947
458	DB00601	Linezolid	-6.945
1126	DB01367	Rasagiline	-6.943
1427	DB06288	Amisulpride	-6.936
82	DB00204	Dofetilide	-6.934
1199	DB01606	Tazobactam	-6.934
2403	DB14176	Benzylparaben	-6.933
2424	DB14201	2,2'-Dibenzothiazyl disulfide	-6.933
286	DB00418	Secobarbital	-6.931
1011	DB01194	Brinzolamide	-6.931
1097	DB01319	Fosamprenavir	-6.923
1434	DB06403	Ambrisentan	-6.92
1549	DB08329	Sulthiame	-6.919
1055	DB01240	Epoprostenol	-6.917
2268	DB13258	Etofamide	-6.916
2410	DB14185	Aripiprazole lauroxil	-6.912
442	DB00584	Enalapril	-6.909
367	DB00503	Ritonavir	-6.908
647	DB00804	Dicyclomine	-6.908
1557	DB08814	Triflusal	-6.908
2374	DB14020	Benzoin	-6.905
613	DB00765	Metyrosine	-6.903
1156	DB01427	Amrinone	-6.903
246	DB00376	Trihexyphenidyl	-6.902
1624	DB08964	Gemeprost	-6.901
500	DB00647	Dextropropoxyphene	-6.9
1577	DB08872	Gabapentin enacarbil	-6.899
2377	DB14075	Imidurea	-6.897
1302	DB04820	Nialamide	-6.894
1588	DB08889	Carfilzomib	-6.893
1938	DB11160	Phenyltoloxamine	-6.887
864	DB01036	Tolterodine	-6.884
1879	DB09535	Octocrylene	-6.88
1178	DB01581	Sulfamerazine	-6.878
2179	DB12532	Oxetacaine	-6.877
1081	DB01274	Arformoterol	-6.868
1802	DB09346	Metrizoic acid	-6.862
1894	DB11071	Phenyl salicylate	-6.862
1148	DB01415	Ceftibuten	-6.855
338	DB00474	Methohexital	-6.852
724	DB00887	Bumetanide	-6.851
1056	DB01241	Gemfibrozil	-6.847
11	DB00118	Ademetionine	-6.846
486	DB00631	Clofarabine	-6.846
2214	DB12945	Dihydralazine	-6.843
457	DB00600	Monobenzone	-6.839
2147	DB12278	Propiverine	-6.839
528	DB00676	Benzyl benzoate	-6.837
2051	DB11660	Latanoprostene bunod	-6.837
957	DB01139	Cefapirin	-6.836
841	DB01011	Metyrapone	-6.833
1703	DB09118	Stiripentol	-6.833
786	DB00953	Rizatriptan	-6.829
814	DB00983	Formoterol	-6.828
2614	DB16704	Durlobactam	-6.82
1345	DB04953	Ezogabine	-6.815
587	DB00738	Pentamidine	-6.814
993	DB01176	Cyclizine	-6.812
1179	DB01582	Sulfamethazine	-6.812
744	DB00909	Zonisamide	-6.81
2603	DB16335	Sulopenem etzadroxil	-6.802
845	DB01015	Sulfamethoxazole	-6.8
2183	DB12554	Mebeverine	-6.799
885	DB01062	Oxybutynin	-6.792
1321	DB04846	Celiprolol	-6.789
1691	DB09096	Benzoyl peroxide	-6.785
1553	DB08799	Antazoline	-6.783
1093	DB01298	Sulfacytine	-6.78
1659	DB09060	Avibactam	-6.78
180	DB00306	Talbutal	-6.777
321	DB00454	Meperidine	-6.772
704	DB00865	Benzphetamine	-6.77
1464	DB06699	Degarelix	-6.77
2135	DB12153	Citicoline	-6.768
2575	DB15779	Mebrofenin	-6.768
256	DB00387	Procyclidine	-6.765
21	DB00131	Adenosine phosphate	-6.763
1344	DB04951	Pirfenidone	-6.762
1119	DB01353	Butobarbital	-6.758
1646	DB09039	Eliglustat	-6.758
652	DB00809	Tropicamide	-6.756
1495	DB06762	Pinacidil	-6.756
741	DB00906	Tiagabine	-6.754
810	DB00979	Cyclopentolate	-6.753
118	DB00242	Cladribine	-6.752
1467	DB06702	Fesoterodine	-6.742
432	DB00574	Fenfluramine	-6.74
2638	DB19356	Carboprost	-6.74
6	DB00080	Daptomycin	-6.739
1529	DB06807	Phenyl aminosalicylate	-6.733
317	DB00449	Dipivefrin	-6.731
358	DB00494	Entacapone	-6.725
688	DB00848	Levamisole	-6.725
519	DB00666	Nafarelin	-6.724
185	DB00312	Pentobarbital	-6.72
1207	DB01616	Alverine	-6.72
2512	DB14805	Piflufolastat F 18	-6.719
1481	DB06716	Fospropofol	-6.718
674	DB00832	Phensuximide	-6.715
1008	DB01191	Dexfenfluramine	-6.715
513	DB00660	Metaxalone	-6.713
879	DB01056	Tocainide	-6.71
1832	DB09403	Iocetamic acid	-6.71
1390	DB06150	Sulfadimethoxine	-6.709
348	DB00484	Brimonidine	-6.706
493	DB00639	Butoconazole	-6.698
2423	DB14200	Thiohexam	-6.697
963	DB01145	Sulfoxone	-6.696
2180	DB12537	1,2-Benzodiazepine	-6.696
1082	DB01275	Hydralazine	-6.695
2187	DB12615	Plazomicin	-6.695
394	DB00535	Cefdinir	-6.692
888	DB01065	Melatonin	-6.691
1190	DB01597	Cilastatin	-6.691
760	DB00925	Phenoxybenzamine	-6.689
5	DB00050	Cetrorelix	-6.688
1619	DB08946	Iopanoic acid	-6.685
1963	DB11226	Ethylhexyl methoxycrylene	-6.681
2216	DB12954	Terizidone	-6.681
799	DB00968	Methyldopa	-6.68
1977	DB11269	Diethylamino hydroxybenzoyl hexyl benzoate	-6.68
440	DB00582	Voriconazole	-6.679
139	DB00263	Sulfisoxazole	-6.676
1677	DB09082	Vilanterol	-6.673
1909	DB11102	N-acetyltyrosine	-6.668
1504	DB06774	Capsaicin	-6.666
999	DB01182	Propafenone	-6.66
144	DB00268	Ropinirole	-6.659
386	DB00527	Cinchocaine	-6.658
728	DB00891	Sulfapyridine	-6.656
1705	DB09120	Zucapsaicin	-6.651
2292	DB13421	Edoxudine	-6.645
2627	DB17851	Flotufolastat F-18	-6.642
2495	DB14658	Chloramphenicol palmitate	-6.641
277	DB00409	Remoxipride	-6.64
1258	DB03312	Brivudine	-6.633
1268	DB03808	Hexamidine	-6.633
1301	DB04817	Metamizole	-6.631
110	DB00234	Reboxetine	-6.63
2644	DB19375	Chlorothymol	-6.629
1745	DB09205	Moxisylyte	-6.627
2593	DB16171	Foscarbidopa	-6.627
143	DB00267	Cefmenoxime	-6.625
2047	DB11642	Pitolisant	-6.623
738	DB00903	Etacrynic acid	-6.621
523	DB00671	Cefixime	-6.618
2379	DB14082	Betiatide	-6.618
113	DB00237	Butabarbital	-6.611
2522	DB14973	Abrocitinib	-6.61
972	DB01154	Thiamylal	-6.586
962	DB01144	Diclofenamide	-6.582
988	DB01171	Moclobemide	-6.582
617	DB00770	Alprostadil	-6.581
1309	DB04832	Zimelidine	-6.58
2243	DB13167	Alclofenac	-6.579
1107	DB01331	Cefoxitin	-6.575
2607	DB16627	Melphalan flufenamide	-6.575
2197	DB12789	Dinoprost	-6.574
2473	DB14554	Dotatate	-6.569
837	DB01007	Tioconazole	-6.565
2485	DB14638	Diloxanide furoate	-6.562
205	DB00333	Methadone	-6.56
752	DB00917	Dinoprostone	-6.556
1062	DB01247	Isocarboxazid	-6.552
1004	DB01187	Iophendylate	-6.55
990	DB01173	Orphenadrine	-6.547
160	DB00285	Venlafaxine	-6.543
1449	DB06614	Peramivir	-6.537
848	DB01018	Guanfacine	-6.536
2418	DB14195	4-(Isopropylamino)diphenylamine	-6.534
906	DB01084	Emedastine	-6.533
1283	DB04465	Lactose	-6.533
595	DB00746	Deferoxamine	-6.53
272	DB00403	Ceruletide	-6.528
594	DB00745	Modafinil	-6.528
163	DB00289	Atomoxetine	-6.525
1949	DB11186	Pentoxyverine	-6.523
672	DB00830	Phenmetrazine	-6.52
359	DB00495	Zidovudine	-6.514
1437	DB06413	Armodafinil	-6.513
149	DB00274	Cefmetazole	-6.51
1261	DB03615	Ribostamycin	-6.51
1544	DB06825	Triptorelin	-6.51
922	DB01101	Capecitabine	-6.503
357	DB00493	Cefotaxime	-6.502
1575	DB08868	Fingolimod	-6.5
1790	DB09324	Sulbactam	-6.494
2574	DB15694	Cedazuridine	-6.484
68	DB00190	Carbidopa	-6.481
1304	DB04822	Oxeladin	-6.481
1465	DB06700	Desvenlafaxine	-6.481
909	DB01087	Primaquine	-6.478
538	DB00686	Pentosan polysulfate	-6.477
1159	DB01435	Antipyrine	-6.474
589	DB00740	Riluzole	-6.47
309	DB00441	Gemcitabine	-6.469
660	DB00818	Propofol	-6.466
603	DB00754	Ethotoin	-6.46
1860	DB09487	Iotrolan	-6.46
1312	DB04837	Clofedanol	-6.459
763	DB00929	Misoprostol	-6.457
1380	DB06045	Trofinetide	-6.452
1684	DB09089	Trimebutine	-6.452
456	DB00599	Thiopental	-6.448
1059	DB01244	Bepridil	-6.444
2151	DB12313	Dopexamine	-6.443
2321	DB13848	Fluorodopa (18F)	-6.441
2031	DB11609	Normethadone	-6.436
1084	DB01280	Nelarabine	-6.433
2231	DB13139	Levosalbutamol	-6.431
925	DB01105	Sibutramine	-6.426
941	DB01122	Ambenonium	-6.426
1780	DB09299	Tenofovir alafenamide	-6.426
1621	DB08949	Inositol nicotinate	-6.425
927	DB01107	Methyprylon	-6.422
1399	DB06201	Rufinamide	-6.42
1331	DB04880	Enoximone	-6.417
1960	DB11217	Arbutin	-6.413
2389	DB14109	alpha-Arbutin	-6.411
1727	DB09148	Florbetaben F-18	-6.408
1964	DB11231	Lycopene	-6.407
2629	DB18002	Lomifylline	-6.407
103	DB00226	Guanadrel	-6.405
952	DB01133	Tiludronic acid	-6.405
72	DB00194	Vidarabine	-6.404
2323	DB13853	Anethole trithione	-6.403
1292	DB04657	Carboxin	-6.402
117	DB00241	Butalbital	-6.399
2089	DB11820	Nifurtimox	-6.399
434	DB00576	Sulfamethizole	-6.395
568	DB00718	Adefovir dipivoxil	-6.394
1623	DB08958	Hexetidine	-6.394
1796	DB09333	Iopodic acid	-6.394
2415	DB14191	Diphenylguanidine	-6.389
1010	DB01193	Acebutolol	-6.379
494	DB00640	Adenosine	-6.376
2611	DB16683	Foslevodopa	-6.374
1333	DB04896	Milnacipran	-6.368
1042	DB01227	Levacetylmethadol	-6.367
1816	DB09376	Lapyrium	-6.365
2333	DB13908	Amylmetacresol	-6.363
1541	DB06821	Sulfameter	-6.361
1466	DB06701	Dexmethylphenidate	-6.357
2577	DB15795	Adiphenine	-6.354
1676	DB09081	Idebenone	-6.353
1843	DB09421	Protirelin	-6.353
8	DB00106	Abarelix	-6.35
1633	DB08987	Etidocaine	-6.35
1693	DB09099	Somatostatin	-6.346
940	DB01121	Phenacemide	-6.345
1214	DB01625	Isopropamide	-6.345
2134	DB12151	Brincidofovir	-6.345
232	DB00360	Sapropterin	-6.344
1144	DB01407	Clenbuterol	-6.344
125	DB00249	Idoxuridine	-6.34
427	DB00569	Fondaparinux	-6.329
2402	DB14175	alpha-Amyl cinnamaldehyde	-6.329
831	DB01001	Albuterol	-6.327
1929	DB11145	Oxyquinoline	-6.321
2114	DB11989	Benznidazole	-6.318
155	DB00280	Disopyramide	-6.316
96	DB00219	Oxyphenonium	-6.313
2426	DB14203	Disperse Blue 106	-6.312
2315	DB13781	Xamoterol	-6.311
231	DB00359	Sulfadiazine	-6.309
1235	DB02513	Thymol	-6.307
667	DB00825	Levomenthol	-6.304
792	DB00960	Pindolol	-6.302
182	DB00308	Ibutilide	-6.301
2073	DB11748	Benfotiamine	-6.301
1804	DB09350	Piperonyl butoxide	-6.294
2393	DB14123	Menthol	-6.293
1077	DB01265	Telbivudine	-6.29
722	DB00884	Risedronic acid	-6.288
931	DB01112	Cefuroxime	-6.287
2265	DB13253	Proxibarbal	-6.287
1547	DB07565	Chloramphenicol succinate	-6.286
1045	DB01230	Pemoline	-6.28
1350	DB05025	Arimoclomol	-6.279
502	DB00649	Stavudine	-6.277
69	DB00191	Phentermine	-6.267
736	DB00900	Didanosine	-6.266
649	DB00806	Pentoxifylline	-6.262
59	DB00181	Baclofen	-6.261
1500	DB06769	Bendamustine	-6.261
549	DB00697	Tizanidine	-6.259
2290	DB13346	Bufexamac	-6.259
2103	DB11936	Bempedoic acid	-6.248
166	DB00292	Etomidate	-6.247
2251	DB13216	Oxolamine	-6.247
1176	DB01579	Phendimetrazine	-6.236
1122	DB01362	Iohexol	-6.235
1069	DB01255	Lisdexamfetamine	-6.234
290	DB00422	Methylphenidate	-6.23
974	DB01156	Bupropion	-6.226
1545	DB06826	Unoprostone	-6.226
677	DB00835	Brompheniramine	-6.223
1307	DB04826	Thenalidine	-6.223
1993	DB11328	Tetradecyl hydrogen sulfate (ester)	-6.223
227	DB00355	Aztreonam	-6.22
1724	DB09144	Uridine triacetate	-6.22
599	DB00750	Prilocaine	-6.217
1915	DB11121	Chloroxylenol	-6.217
1969	DB11254	Hexylresorcinol	-6.215
1521	DB06795	Mafenide	-6.214
237	DB00366	Doxylamine	-6.211
1203	DB01610	Valganciclovir	-6.209
353	DB00489	Sotalol	-6.208
517	DB00664	Sulfametopyrazine	-6.207
416	DB00558	Zanamivir	-6.203
1983	DB11282	Diethyltoluamide	-6.2
274	DB00405	Dexbrompheniramine	-6.197
2142	DB12243	Edaravone	-6.194
1149	DB01416	Cefpodoxime	-6.193
933	DB01114	Chlorpheniramine	-6.192
1805	DB09351	Levobetaxolol	-6.192
1986	DB11285	Ethyl ferulate	-6.185
1865	DB09496	Octinoxate	-6.18
1230	DB01987	Cocarboxylase	-6.178
907	DB01085	Pilocarpine	-6.175
1094	DB01299	Sulfadoxine	-6.175
950	DB01131	Proguanil	-6.171
299	DB00431	Lindane	-6.169
861	DB01032	Probenecid	-6.167
579	DB00730	Thiabendazole	-6.165
2249	DB13211	Guanoxan	-6.162
314	DB00446	Chloramphenicol	-6.16
1108	DB01332	Ceftizoxime	-6.16
601	DB00752	Tranylcypromine	-6.156
1951	DB11190	Pantethine	-6.156
1241	DB02772	Sucrose	-6.154
1760	DB09256	Tegafur	-6.151
308	DB00440	Trimethoprim	-6.148
1	DB00006	Bivalirudin	-6.143
943	DB01124	Tolbutamide	-6.142
1237	DB02546	Vorinostat	-6.136
2008	DB11460	Squalene	-6.136
9	DB00114	Pyridoxal phosphate	-6.133
816	DB00985	Dimenhydrinate	-6.129
897	DB01075	Diphenhydramine	-6.129
1640	DB09026	Aliskiren	-6.129
2425	DB14202	Morpholinylmercaptobenzothiazole	-6.126
73	DB00195	Betaxolol	-6.125
1218	DB01632	5-O-phosphono-alpha-D-ribofuranosyl diphosphate	-6.124
2200	DB12821	Perflubutane	-6.123
62	DB00184	Nicotine	-6.122
439	DB00581	Lactulose	-6.121
74	DB00196	Fluconazole	-6.12
985	DB01168	Procarbazine	-6.117
1513	DB06785	Ganirelix	-6.117
1728	DB09149	Florbetapir F-18	-6.115
1681	DB09086	Eugenol	-6.109
2413	DB14188	Isoeugenol	-6.109
1958	DB11207	Amiloxate	-6.106
228	DB00356	Chlorzoxazone	-6.105
141	DB00265	Crotamiton	-6.104
222	DB00350	Minoxidil	-6.104
2252	DB13218	Mandelic acid	-6.104
1132	DB01382	Glymidine	-6.1
207	DB00335	Atenolol	-6.096
1154	DB01424	Aminophenazone	-6.095
1210	DB01620	Pheniramine	-6.095
1717	DB09135	Ioxilan	-6.092
2163	DB12407	Iobitridol	-6.092
1052	DB01237	Bromodiphenhydramine	-6.086
524	DB00672	Chlorpropamide	-6.085
1402	DB06204	Tapentadol	-6.082
2013	DB11570	Padimate O	-6.08
76	DB00198	Oseltamivir	-6.074
1992	DB11327	Dipyrithione	-6.074
195	DB00322	Floxuridine	-6.073
1124	DB01365	Mephentermine	-6.073
504	DB00651	Dyphylline	-6.065
249	DB00379	Mexiletine	-6.064
1801	DB09345	Pramocaine	-6.062
491	DB00636	Clofibrate	-6.057
1891	DB11062	Octisalate	-6.057
905	DB01083	Orlistat	-6.045
1421	DB06262	Droxidopa	-6.044
1764	DB09269	Phenylacetic acid	-6.037
1162	DB01438	Phenazopyridine	-6.036
1618	DB08944	Isoaminile	-6.036
13	DB00120	Phenylalanine	-6.031
2270	DB13262	Aceclidine	-6.03
729	DB00892	Oxybuprocaine	-6.027
98	DB00221	Isoetharine	-6.024
1683	DB09088	Amylocaine	-6.021
2372	DB14018	Bromotheophylline	-6.021
1343	DB04948	Lofexidine	-6.02
1539	DB06819	Phenylbutyric acid	-6.018
2010	DB11502	Butacaine	-6.012
1092	DB01297	Practolol	-6.01
860	DB01031	Ethinamate	-6.007
1459	DB06691	Mepyramine	-6.007
749	DB00914	Phenformin	-5.995
2642	DB19364	Azaribine	-5.993
2325	DB13858	Dimazole	-5.991
1373	DB05541	Brivaracetam	-5.988
1048	DB01233	Metoclopramide	-5.984
2623	DB17308	Laurocapram	-5.979
1383	DB06119	Cenobamate	-5.975
156	DB00281	Lidocaine	-5.974
250	DB00380	Dexrazoxane	-5.967
826	DB00996	Gabapentin	-5.967
2169	DB12473	Taurolidine	-5.967
65	DB00187	Esmolol	-5.965
1064	DB01249	Iodixanol	-5.961
2032	DB11610	Oxilofrine	-5.96
806	DB00975	Dipyridamole	-5.958
2196	DB12783	Benserazide	-5.956
979	DB01161	Chloroprocaine	-5.955
2019	DB11583	Cetalkonium	-5.949
2541	DB15357	Xanomeline	-5.946
1050	DB01235	Levodopa	-5.944
1433	DB06402	Telavancin	-5.941
469	DB00612	Bisoprolol	-5.937
54	DB00176	Fluvoxamine	-5.932
1257	DB03310	Glutathione disulfide	-5.929
1800	DB09343	Tipiracil	-5.929
266	DB00397	Phenylpropanolamine	-5.928
1856	DB09480	Iofetamine I-123	-5.928
1472	DB06707	Levonordefrin	-5.926
24	DB00135	Tyrosine	-5.91
176	DB00302	Tranexamic acid	-5.907
433	DB00575	Clonidine	-5.9
636	DB00792	Tripelennamine	-5.898
818	DB00987	Cytarabine	-5.898
2079	DB11761	Tenapanor	-5.897
1687	DB09092	Xanthinol	-5.895
217	DB00345	Aminohippuric acid	-5.89
1799	DB09342	Propoxycaine	-5.888
796	DB00964	Apraclonidine	-5.887
435	DB00577	Valaciclovir	-5.883
778	DB00945	Acetylsalicylic acid	-5.882
1901	DB11089	Docusate	-5.882
2145	DB12265	Fexinidazole	-5.881
637	DB00793	Haloprogin	-5.88
174	DB00300	Tenofovir disoproxil	-5.872
467	DB00610	Metaraminol	-5.867
863	DB01035	Procainamide	-5.864
770	DB00937	Diethylpropion	-5.862
2505	DB14752	Racephedrine	-5.858
709	DB00871	Terbutaline	-5.857
1469	DB06704	Iobenguane	-5.854
824	DB00993	Azathioprine	-5.849
865	DB01037	Selegiline	-5.849
38	DB00152	Thiamine	-5.847
1699	DB09114	Colfosceril palmitate	-5.844
597	DB00748	Carbinoxamine	-5.837
1177	DB01580	Oxprenolol	-5.831
489	DB00634	Sulfacetamide	-5.829
692	DB00852	Pseudoephedrine	-5.828
239	DB00368	Norepinephrine	-5.827
1884	DB09552	Thonzonium	-5.827
1413	DB06218	Lacosamide	-5.826
135	DB00259	Sulfanilamide	-5.823
2297	DB13583	Mephenesin	-5.822
1123	DB01364	Ephedrine	-5.819
1626	DB08966	Fursultiamine	-5.816
1387	DB06147	Sulfathiazole	-5.814
2274	DB13269	Dichlorobenzyl alcohol	-5.812
650	DB00807	Proparacaine	-5.808
2064	DB11705	Iomeprol	-5.804
2253	DB13219	Medifoxamine	-5.802
1140	DB01400	Neostigmine	-5.801
887	DB01064	Isoprenaline	-5.799
2411	DB14186	Cinnamyl alcohol	-5.797
581	DB00732	Atracurium besylate	-5.794
1994	DB11331	1-Palmitoyl-2-oleoyl-sn-glycero-3-(phospho-rac-(1-glycerol))	-5.793
560	DB00710	Ibandronate	-5.79
666	DB00824	Enprofylline	-5.79
573	DB00723	Methoxamine	-5.789
2409	DB14184	Cinnamaldehyde	-5.786
1987	DB11299	Vanillyl butyl ether	-5.78
693	DB00853	Temozolomide	-5.779
1680	DB09085	Tetracaine	-5.779
520	DB00668	Epinephrine	-5.772
820	DB00989	Rivastigmine	-5.771
2213	DB12942	Lactitol	-5.768
1965	DB11235	Thonzylamine	-5.766
1981	DB11278	DL-Methylephedrine	-5.761
165	DB00291	Chlorambucil	-5.758
2081	DB11768	Zytron	-5.756
451	DB00594	Amiloride	-5.754
2023	DB11587	Etafedrine	-5.746
2601	DB16303	Gallium-68 PSMA	-5.744
554	DB00703	Methazolamide	-5.741
1743	DB09185	Viloxazine	-5.74
868	DB01042	Melphalan	-5.739
1264	DB03756	Doconexent	-5.733
1896	DB11073	Cetylpyridinium	-5.728
120	DB00244	Mesalazine	-5.722
60	DB00182	Amphetamine	-5.721
1174	DB01576	Dextroamphetamine	-5.715
294	DB00426	Famciclovir	-5.71
654	DB00811	Ribavirin	-5.705
1734	DB09156	Iopromide	-5.705
1089	DB01291	Pirbuterol	-5.703
109	DB00233	Aminosalicylic acid	-5.701
1806	DB09352	Hydroxyamphetamine	-5.701
550	DB00698	Nitrofurantoin	-5.7
484	DB00629	Guanabenz	-5.699
264	DB00395	Carisoprodol	-5.698
912	DB01090	Pentolinium	-5.694
1943	DB11179	Exametazime	-5.694
378	DB00518	Albendazole	-5.693
79	DB00201	Caffeine	-5.678
1234	DB02362	Aminobenzoic acid	-5.678
281	DB00413	Pramipexole	-5.673
930	DB01111	Colistimethate	-5.669
89	DB00211	Midodrine	-5.663
717	DB00879	Emtricitabine	-5.663
658	DB00816	Orciprenaline	-5.661
173	DB00299	Penciclovir	-5.658
840	DB01010	Edrophonium	-5.657
450	DB00593	Ethosuximide	-5.649
1191	DB01598	Imipenem	-5.643
2381	DB14084	Butylparaben	-5.643
1930	DB11148	Butamben	-5.64
94	DB00217	Bethanidine	-5.639
769	DB00936	Salicylic acid	-5.635
1787	DB09320	Procaine benzylpenicillin	-5.631
1636	DB09009	Articaine	-5.628
14	DB00121	Biotin	-5.625
762	DB00928	Azacitidine	-5.624
776	DB00943	Zalcitabine	-5.624
819	DB00988	Dopamine	-5.621
987	DB01170	Guanethidine	-5.619
2582	DB15916	Anethole	-5.618
2324	DB13854	Gamolenic acid	-5.617
571	DB00721	Procaine	-5.616
2301	DB13624	Methoxyphenamine	-5.604
1014	DB01197	Captopril	-5.592
2549	DB15467	Cinoxate	-5.586
2507	DB14754	Solriamfetol	-5.584
2028	DB11594	Domiphen	-5.577
712	DB00874	Guaifenesin	-5.575
2386	DB14104	Linoleic acid	-5.565
1716	DB09134	Ioversol	-5.561
2404	DB14177	Propylparaben	-5.559
2562	DB15576	Ethyl salicylate	-5.558
287	DB00419	Miglustat	-5.551
1215	DB01626	Pargyline	-5.551
641	DB00797	Tolazoline	-5.549
2643	DB19365	Aminometradine	-5.544
43	DB00159	Icosapent	-5.539
1266	DB03793	Benzoic acid	-5.537
1552	DB08797	Salicylamide	-5.537
1175	DB01577	Metamfetamine	-5.536
1587	DB08887	Icosapent ethyl	-5.534
1996	DB11336	Kinetin	-5.525
244	DB00373	Timolol	-5.523
1889	DB09571	Levmetamfetamine	-5.519
1479	DB06714	Propylhexedrine	-5.512
1665	DB09069	Trimetazidine	-5.504
2189	DB12667	Protionamide	-5.504
2395	DB14143	Distearyldimonium	-5.504
1074	DB01262	Decitabine	-5.495
1023	DB01206	Lomustine	-5.494
[truncated: 496 more rows]
